# Supplementary material for: A Desilylative Approach to Alkyl Substituted C(1)‐Ammonium Enolates: Application in Enantioselective [2+2] Cycloadditions
Source: Angew Chem Int Ed Engl. 2022 Aug 8;61(38):e202208800. doi: 10.1002/anie.202208800 (PMC9543305; doi:10.1002/anie.202208800)
Supplement: Supplementary file 1 — Supporting Information [file ANIE-61-0-s003.cif]

data_general
_publ_requested_journal          Angew.Chem.,Int.Ed.
_publ_contact_author_name        'Andrew Smith'
_publ_contact_author_address     
;EaStCHEM School of Chemistry
University of St Andrews
St Andrews, Fife KY16 9ST
U.K.
;
_publ_contact_author_email       ads10@st-andrews.ac.uk
loop_
_publ_author_name
_publ_author_address
'Wang, Yihong'
;EaStCHEM School of Chemistry
University of St Andrews
St Andrews, Fife KY16 9ST
U.K.
;
'Young, Claire M.'
;EaStCHEM School of Chemistry
University of St Andrews
St Andrews, Fife KY16 9ST
U.K.
;
'Liu, Honglei'
;EaStCHEM School of Chemistry
University of St Andrews
St Andrews, Fife KY16 9ST
U.K.
;
'Hartley, Will C.'
;EaStCHEM School of Chemistry
University of St Andrews
St Andrews, Fife KY16 9ST
U.K.
;
'Weinhold, Max'
;EaStCHEM School of Chemistry
University of St Andrews
St Andrews, Fife KY16 9ST
U.K.
;
'Cordes, David B.'
;EaStCHEM School of Chemistry
University of St Andrews
St Andrews, Fife KY16 9ST
U.K.
;
'Slawin, Alexandra M. Z.'
;EaStCHEM School of Chemistry
University of St Andrews
St Andrews, Fife KY16 9ST
U.K.
;
'Smith, Andrew D.'
;EaStCHEM School of Chemistry
University of St Andrews
St Andrews, Fife KY16 9ST
U.K.
;


data_24
_audit_creation_date                               2022-05-31
_audit_creation_method                            'by CrystalStructure 4.3'

_publ_section_references
;
    ENTER OTHER REFERENCES

    Rigaku (2018). CrystalStructure. Version 4.3. 
    Rigaku Corporation, Tokyo, Japan.

    Sheldrick, G. M. (2014). Acta Cryst. (2014). A70, C1437.
    SHELXT Version 2018/2

    Sheldrick, G.M. (2008) SHELXL Version 2018/3, Acta Cryst. A64, 112-122.

    Rigaku Oxford Diffraction (2015), CrysAlisPro. version 1.171.39.8d.
    Rigaku Corporation, Tokyo, Japan

;

#==============================================================================
# CHEMICAL DATA

_chemical_formula_sum                             'C13 H6 Br F9 O2'
_chemical_formula_moiety                          'C13 H6 Br F9 O2'
_chemical_formula_weight                           445.08
_chemical_melting_point                            ?
_chemical_absolute_configuration                   ad

#==============================================================================
# CRYSTAL DATA
_space_group_crystal_system                        orthorhombic
_space_group_name_H-M_alt                         'P 21 21 21'
_space_group_name_Hall                            'P 2ac 2ab'
_space_group_IT_number                             19
loop_
_space_group_symop_id
_space_group_symop_operation_xyz
1   '+X,+Y,+Z'
2   '1/2-X,-Y,1/2+Z'
3   '1/2+X,1/2-Y,-Z'
4   '-X,1/2+Y,1/2-Z'
#------------------------------------------------------------------------------
_cell_length_a                                     6.0454(3)
_cell_length_b                                     9.8442(5)
_cell_length_c                                     25.7165(11)
_cell_angle_alpha                                  90.0000
_cell_angle_beta                                   90.0000
_cell_angle_gamma                                  90.0000
_cell_volume                                       1530.44(13)
_cell_formula_units_Z                              4
_cell_measurement_reflns_used                      1942
_cell_measurement_theta_min                        5.64
_cell_measurement_theta_max                        65.44
_cell_measurement_temperature                      125
#------------------------------------------------------------------------------
_exptl_crystal_description                         needle
_exptl_crystal_colour                              colourless
_exptl_crystal_size_max                            0.130
_exptl_crystal_size_mid                            0.020
_exptl_crystal_size_min                            0.010
_exptl_crystal_density_diffrn                      1.932
_exptl_crystal_density_meas                        ?
_exptl_crystal_density_method                     'not measured'
_exptl_crystal_F_000                               864.00
_exptl_absorpt_coefficient_mu                      4.725
_exptl_absorpt_correction_type                     multi-scan
_exptl_absorpt_process_details
;
CrysAlisPro 1.171.39.8d (Rigaku Oxford Diffraction, 2015)
Empirical absorption correction using spherical harmonics,
 implemented in SCALE3 ABSPACK scaling algorithm.
;
_exptl_absorpt_correction_T_min                    0.355
_exptl_absorpt_correction_T_max                    0.954

#==============================================================================
# EXPERIMENTAL DATA

_diffrn_ambient_temperature                        125
_diffrn_radiation_type                            'Cu K\a'
_diffrn_radiation_wavelength                       1.54184
_diffrn_measurement_device_type                   'Rigaku XtaLAB P200'
_diffrn_measurement_method                         \w
_diffrn_detector_area_resol_mean                   5.811
_diffrn_reflns_number                              8868
_diffrn_reflns_av_unetI/netI                       0.0990
_diffrn_reflns_av_R_equivalents                    0.0819
_diffrn_reflns_theta_max                           76.910
_diffrn_reflns_theta_min                           3.437
_diffrn_reflns_theta_full                          67.684
_diffrn_measured_fraction_theta_max                0.973
_diffrn_measured_fraction_theta_full               0.996
_diffrn_reflns_Laue_measured_fraction_max          0.973
_diffrn_reflns_Laue_measured_fraction_full         0.996
_diffrn_reflns_point_group_measured_fraction_max   0.955
_diffrn_reflns_point_group_measured_fraction_full  0.990
_diffrn_reflns_limit_h_min                        -6
_diffrn_reflns_limit_h_max                         7
_diffrn_reflns_limit_k_min                        -12
_diffrn_reflns_limit_k_max                         11
_diffrn_reflns_limit_l_min                        -32
_diffrn_reflns_limit_l_max                         32
_diffrn_standards_number                           0
_diffrn_standards_interval_count                   .
_diffrn_standards_decay_%                          ?
_reflns_number_total                               3092
_reflns_number_gt                                  1993
_reflns_threshold_expression                       F^2^>2.0\s(F^2^)
_reflns_Friedel_coverage          0.672
_reflns_Friedel_fraction_max      0.929
_reflns_Friedel_fraction_full     0.981

#==============================================================================
# REFINEMENT DATA

_refine_special_details
;
    Refinement was performed using all reflections. The weighted 
    R-factor (wR) and goodness of fit (S) are based on F^2^.
    R-factor (gt) are based on F. The threshold expression of
    F^2^ > 2.0 sigma(F^2^) is used only for calculating R-factor (gt).
;
_refine_ls_structure_factor_coef                   Fsqd
_refine_ls_R_factor_all                            0.0975
_refine_ls_R_factor_gt                             0.0628
_refine_ls_wR_factor_ref                           0.1825
_refine_ls_wR_factor_gt                            0.1555
_refine_ls_number_restraints                       25
_refine_ls_hydrogen_treatment                      constr
_refine_ls_number_reflns                           3092
_refine_ls_number_parameters                       327
_refine_ls_goodness_of_fit_ref                     0.985
_refine_ls_weighting_scheme                        calc
_refine_ls_weighting_details
                   'w = 1/[\s^2^(Fo^2^)+(0.0983P)^2^] where P=(Fo^2^+2Fc^2^)/3'
_atom_sites_solution_hydrogens                     geom
_atom_sites_solution_primary                       direct
_atom_sites_solution_secondary                     difmap
_refine_ls_shift/su_max                            0.000
_refine_diff_density_max                           0.61
_refine_diff_density_min                          -0.76
_refine_ls_extinction_method                       SHELXL
_refine_ls_extinction_coef                         0.0023(7)
_refine_ls_abs_structure_details
;
 Flack x determined using 596 quotients [(I+)-(I-)]/[(I+)+(I-)]
 (Parsons, Flack and Wagner, Acta Cryst. B69 (2013) 249-259).
;
_refine_ls_abs_structure_Flack                     0.09(4)

loop_
_atom_type_symbol
_atom_type_description
_atom_type_scat_dispersion_real
_atom_type_scat_dispersion_imag
_atom_type_scat_source
  'C' 'C'  0.0181 0.0091 
;
International Tables for Crystallography
(Vol. C, Tables 4.2.6.8 and 6.1.1.4)
;
  'H' 'H'  0.0000 0.0000 
;
International Tables for Crystallography
(Vol. C, Table 6.1.1.4)
;
  'Br' 'Br'  -0.6763 1.2805 
;
International Tables for Crystallography
(Vol. C, Tables 4.2.6.8 and 6.1.1.4)
;
  'F' 'F'  0.0727 0.0534 
;
International Tables for Crystallography
(Vol. C, Tables 4.2.6.8 and 6.1.1.4)
;
  'O' 'O'  0.0492 0.0322 
;
International Tables for Crystallography
(Vol. C, Tables 4.2.6.8 and 6.1.1.4)
;

#==============================================================================
# ATOMIC COORDINATES AND THERMAL PARAMETERS

loop_
 _atom_site_label
 _atom_site_type_symbol
 _atom_site_fract_x
 _atom_site_fract_y
 _atom_site_fract_z
 _atom_site_U_iso_or_equiv
 _atom_site_adp_type
 _atom_site_occupancy
 _atom_site_site_symmetry_order  
 _atom_site_calc_flag
 _atom_site_refinement_flags_posn
 _atom_site_refinement_flags_adp
 _atom_site_refinement_flags_occupancy
 _atom_site_disorder_assembly
 _atom_site_disorder_group
Br1 Br 0.0955(2) 0.04212(12) 0.54363(5) 0.0712(5) Uani 1 1 d . . . . .
F1 F 0.5651(16) 0.7328(10) 0.6831(4) 0.065(3) Uani 0.639(11) 1 d D . P A 1
F2 F 0.6304(17) 0.5199(11) 0.6903(4) 0.066(3) Uani 0.639(11) 1 d D . P A 1
F3 F 0.219(3) 0.4608(17) 0.7038(9) 0.067(5) Uani 0.639(11) 1 d D . P A 1
F4 F 0.1050(16) 0.6551(12) 0.6766(4) 0.070(3) Uani 0.639(11) 1 d D . P A 1
F5 F 0.4602(17) 0.6166(17) 0.7811(4) 0.089(5) Uani 0.639(11) 1 d D . P A 1
F6 F 0.264(3) 0.7855(14) 0.7571(5) 0.086(4) Uani 0.639(11) 1 d D . P A 1
F7 F -0.103(3) 0.619(3) 0.7713(7) 0.129(8) Uani 0.639(11) 1 d D . P A 1
F8 F 0.091(7) 0.680(3) 0.8333(7) 0.092(8) Uani 0.639(11) 1 d D . P A 1
F9 F 0.111(5) 0.471(3) 0.8063(7) 0.128(8) Uani 0.639(11) 1 d D . P A 1
F1A F 0.393(3) 0.7974(16) 0.6670(7) 0.067(5) Uani 0.361(11) 1 d D . P A 2
F2A F 0.092(3) 0.7063(17) 0.6399(7) 0.056(4) Uani 0.361(11) 1 d D . P A 2
F3A F 0.484(2) 0.535(2) 0.7134(7) 0.062(5) Uani 0.361(11) 1 d D . P A 2
F4A F 0.133(3) 0.487(3) 0.6970(15) 0.051(6) Uani 0.361(11) 1 d D . P A 2
F5A F 0.393(4) 0.747(3) 0.7687(11) 0.087(7) Uani 0.361(11) 1 d D . P A 2
F6A F 0.054(3) 0.751(2) 0.7442(8) 0.082(7) Uani 0.361(11) 1 d D . P A 2
F7A F 0.108(8) 0.648(5) 0.8467(11) 0.071(9) Uani 0.361(11) 1 d D . P A 2
F8A F 0.291(7) 0.494(3) 0.8109(10) 0.109(10) Uani 0.361(11) 1 d D . P A 2
F9A F -0.048(5) 0.523(4) 0.7902(11) 0.086(10) Uani 0.361(11) 1 d D . P A 2
O1 O 0.6805(14) 0.6182(11) 0.6006(6) 0.101(4) Uani 1 1 d . . . . .
O2 O 0.787(3) 0.7838(16) 0.5468(6) 0.190(9) Uani 1 1 d . . . . .
C2 C 0.649(3) 0.7225(17) 0.5700(6) 0.092(5) Uani 1 1 d . . . . .
C3 C 0.406(3) 0.7228(13) 0.5780(7) 0.094(5) Uani 1 1 d . . . . .
H3A H 0.318585 0.704351 0.546217 0.113 Uiso 1 1 calc R U . . .
H3B H 0.349231 0.803033 0.596957 0.113 Uiso 1 1 calc R U . . .
C4 C 0.4460(18) 0.6018(12) 0.6111(4) 0.060(3) Uani 1 1 d D . . . .
C5 C 0.3671(15) 0.4655(12) 0.5942(4) 0.052(2) Uani 1 1 d . . . . .
C6 C 0.4914(19) 0.3493(11) 0.6019(4) 0.055(3) Uani 1 1 d . . . . .
H6 H 0.629869 0.356285 0.619159 0.067 Uiso 1 1 calc R U . . .
C7 C 0.421(2) 0.2253(11) 0.5854(4) 0.058(2) Uani 1 1 d . . . . .
H7 H 0.512950 0.147456 0.588623 0.069 Uiso 1 1 calc R U . . .
C8 C 0.2073(18) 0.2155(11) 0.5634(4) 0.051(2) Uani 1 1 d . . . . .
C9 C 0.0826(18) 0.3267(10) 0.5552(4) 0.054(2) Uani 1 1 d . . . . .
H9 H -0.057079 0.318200 0.538618 0.064 Uiso 1 1 calc R U . . .
C10 C 0.1548(14) 0.4504(13) 0.5706(4) 0.055(2) Uani 1 1 d . . . . .
H10 H 0.063551 0.527844 0.565560 0.065 Uiso 1 1 calc R U . . .
C12 C 0.2758(16) 0.5907(10) 0.7027(4) 0.057(3) Uani 1 1 d D . . . .
C13 C 0.248(2) 0.6559(13) 0.7563(4) 0.078(4) Uani 1 1 d D . . . .
C11 C 0.486(2) 0.6095(14) 0.6714(5) 0.050(4) Uani 0.639(11) 1 d D . P A 1
C14 C 0.088(4) 0.598(3) 0.7933(9) 0.096(13) Uani 0.639(11) 1 d D . P A 1
C11A C 0.307(3) 0.677(2) 0.6537(8) 0.052(7) Uani 0.361(11) 1 d D . P A 2
C14A C 0.138(5) 0.587(3) 0.8018(12) 0.074(17) Uani 0.361(11) 1 d D . P A 2

loop_
 _atom_site_aniso_label
 _atom_site_aniso_U_11
 _atom_site_aniso_U_22
 _atom_site_aniso_U_33
 _atom_site_aniso_U_23
 _atom_site_aniso_U_13
 _atom_site_aniso_U_12
Br1 0.0901(9) 0.0557(7) 0.0678(7) -0.0062(6) -0.0110(6) -0.0155(7)
F1 0.052(6) 0.064(6) 0.077(6) -0.008(5) -0.015(5) -0.012(5)
F2 0.060(6) 0.070(7) 0.067(6) -0.012(5) -0.023(5) 0.018(5)
F3 0.056(9) 0.076(9) 0.069(9) -0.023(8) 0.013(9) -0.022(8)
F4 0.045(5) 0.111(9) 0.054(6) -0.009(6) -0.006(5) 0.012(6)
F5 0.055(6) 0.154(14) 0.058(6) -0.017(7) -0.019(5) 0.006(7)
F6 0.103(12) 0.075(9) 0.080(9) -0.030(7) 0.013(9) -0.004(9)
F7 0.070(9) 0.23(3) 0.086(12) -0.051(14) 0.007(9) -0.016(15)
F8 0.127(14) 0.117(16) 0.032(10) -0.019(11) 0.005(11) -0.021(14)
F9 0.16(2) 0.135(19) 0.084(11) -0.007(11) 0.031(16) -0.05(2)
F1A 0.062(11) 0.054(9) 0.084(12) -0.009(8) 0.006(10) -0.004(10)
F2A 0.039(7) 0.069(10) 0.061(11) -0.011(8) -0.002(8) 0.011(8)
F3A 0.036(8) 0.082(12) 0.069(11) -0.012(10) -0.009(7) 0.017(9)
F4A 0.033(12) 0.054(11) 0.066(12) -0.016(9) 0.002(13) -0.021(10)
F5A 0.072(15) 0.082(17) 0.108(18) -0.037(14) -0.001(16) -0.009(15)
F6A 0.078(15) 0.091(15) 0.077(13) -0.012(10) -0.004(11) 0.040(12)
F7A 0.071(14) 0.13(2) 0.013(11) 0.008(11) 0.011(12) 0.004(15)
F8A 0.17(3) 0.087(19) 0.074(15) 0.023(12) 0.008(18) 0.036(19)
F9A 0.073(19) 0.12(3) 0.067(17) -0.028(15) 0.018(13) -0.052(19)
O1 0.040(4) 0.081(7) 0.183(11) 0.004(8) -0.022(5) -0.019(5)
O2 0.27(2) 0.155(12) 0.147(12) -0.047(10) 0.113(13) -0.161(14)
C2 0.121(14) 0.080(10) 0.073(8) -0.024(7) 0.025(9) -0.050(9)
C3 0.104(11) 0.047(7) 0.133(13) 0.008(7) -0.037(11) -0.007(8)
C4 0.049(6) 0.063(6) 0.068(7) -0.006(5) 0.012(5) -0.016(5)
C5 0.048(5) 0.059(6) 0.047(5) -0.008(5) 0.006(4) -0.018(5)
C6 0.051(6) 0.063(7) 0.052(6) 0.007(5) -0.008(4) -0.011(5)
C7 0.055(6) 0.054(6) 0.064(6) 0.003(5) -0.012(6) 0.001(6)
C8 0.052(5) 0.054(6) 0.045(5) -0.003(4) -0.002(4) -0.014(5)
C9 0.042(5) 0.054(6) 0.065(6) -0.010(4) 0.000(5) -0.001(5)
C10 0.033(4) 0.062(6) 0.068(6) -0.008(5) 0.004(4) 0.000(4)
C12 0.057(6) 0.061(7) 0.053(6) -0.011(5) -0.003(5) 0.006(5)
C13 0.080(9) 0.085(10) 0.070(8) -0.026(7) 0.000(7) -0.024(8)
C11 0.045(8) 0.047(9) 0.057(9) -0.009(7) -0.006(7) -0.010(7)
C14 0.09(2) 0.17(4) 0.030(10) -0.030(13) 0.013(13) -0.03(3)
C11A 0.042(14) 0.050(16) 0.064(18) 0.006(13) -0.001(12) 0.002(12)
C14A 0.08(3) 0.06(3) 0.08(4) -0.03(2) -0.01(3) 0.00(2)

#==============================================================================
_computing_data_collection
                                    'CrysAlisPro 1.171.39.8d (Rigaku OD, 2015)'
_computing_cell_refinement
                                    'CrysAlisPro 1.171.39.8d (Rigaku OD, 2015)'
_computing_data_reduction
                                    'CrysAlisPro 1.171.39.8d (Rigaku OD, 2015)'
_computing_structure_solution
                                      'SHELXT Version 2018/2 (Sheldrick, 2014)'
_computing_structure_refinement
                                      'SHELXL Version 2018/3 (Sheldrick, 2008)'
_computing_publication_material
                                          'CrystalStructure 4.3 (Rigaku, 2018)'
_computing_molecular_graphics                     'CrystalStructure 4.3'

#==============================================================================
# MOLECULAR GEOMETRY

_geom_special_details
;
 All esds (except the esd in the dihedral angle between two l.s. planes)
 are estimated using the full covariance matrix.  The cell esds are taken
 into account individually in the estimation of esds in distances, angles
 and torsion angles; correlations between esds in cell parameters are only
 used when they are defined by crystal symmetry.  An approximate (isotropic)
 treatment of cell esds is used for estimating esds involving l.s. planes.
;

loop_
 _geom_bond_atom_site_label_1
 _geom_bond_atom_site_label_2
 _geom_bond_distance
 _geom_bond_site_symmetry_2
 _geom_bond_publ_flag
Br1 C8 1.905(10) . ?
F1 C11 1.338(15) . ?
F2 C11 1.332(15) . ?
F3 C12 1.325(18) . ?
F4 C12 1.385(13) . ?
F5 C13 1.486(15) . ?
F6 C13 1.279(17) . ?
F7 C14 1.30(2) . ?
F8 C14 1.31(2) . ?
F9 C14 1.30(2) . ?
F1A C11A 1.34(2) . ?
F2A C11A 1.38(2) . ?
F3A C12 1.399(16) . ?
F4A C12 1.35(2) . ?
F5A C13 1.30(2) . ?
F6A C13 1.528(18) . ?
F7A C14A 1.32(2) . ?
F8A C14A 1.32(3) . ?
F9A C14A 1.32(3) . ?
O1 C2 1.31(2) . ?
O1 C4 1.452(14) . ?
O2 C2 1.187(17) . ?
C2 C3 1.48(3) . ?
C3 C4 1.485(19) . ?
C3 H3A 0.9900 . ?
C3 H3B 0.9900 . ?
C4 C5 1.490(15) . ?
C4 C11A 1.56(2) . ?
C4 C11 1.571(16) . ?
C5 C6 1.383(16) . ?
C5 C10 1.427(13) . ?
C6 C7 1.360(16) . ?
C6 H6 0.9500 . ?
C7 C8 1.414(16) . ?
C7 H7 0.9500 . ?
C8 C9 1.345(15) . ?
C9 C10 1.352(15) . ?
C9 H9 0.9500 . ?
C10 H10 0.9500 . ?
C12 C11 1.516(16) . ?
C12 C13 1.530(13) . ?
C12 C11A 1.53(2) . ?
C13 C14 1.47(2) . ?
C13 C14A 1.50(3) . ?

loop_
 _geom_angle_atom_site_label_1
 _geom_angle_atom_site_label_2
 _geom_angle_atom_site_label_3
 _geom_angle
 _geom_angle_site_symmetry_1
 _geom_angle_site_symmetry_3
 _geom_angle_publ_flag
C2 O1 C4 93.4(11) . . ?
O2 C2 O1 127(2) . . ?
O2 C2 C3 140(2) . . ?
O1 C2 C3 93.5(11) . . ?
O2 C2 C4 173(2) . . ?
O1 C2 C4 46.1(7) . . ?
C3 C2 C4 47.4(8) . . ?
C2 C3 C4 85.2(12) . . ?
C2 C3 H3A 114.4 . . ?
C4 C3 H3A 114.4 . . ?
C2 C3 H3B 114.4 . . ?
C4 C3 H3B 114.4 . . ?
H3A C3 H3B 111.6 . . ?
O1 C4 C3 87.8(11) . . ?
O1 C4 C5 111.0(10) . . ?
C3 C4 C5 120.1(10) . . ?
O1 C4 C11A 127.0(12) . . ?
C3 C4 C11A 86.3(12) . . ?
C5 C4 C11A 117.2(11) . . ?
O1 C4 C11 91.6(10) . . ?
C3 C4 C11 123.6(11) . . ?
C5 C4 C11 112.5(9) . . ?
C3 C4 C2 47.4(10) . . ?
C5 C4 C2 125.0(8) . . ?
C11A C4 C2 114.7(11) . . ?
C11 C4 C2 113.4(9) . . ?
C6 C5 C10 117.6(10) . . ?
C6 C5 C4 121.9(9) . . ?
C10 C5 C4 120.4(11) . . ?
C7 C6 C5 121.8(10) . . ?
C7 C6 H6 119.1 . . ?
C5 C6 H6 119.1 . . ?
C6 C7 C8 118.1(11) . . ?
C6 C7 H7 120.9 . . ?
C8 C7 H7 120.9 . . ?
C9 C8 C7 121.3(10) . . ?
C9 C8 Br1 119.2(8) . . ?
C7 C8 Br1 119.5(9) . . ?
C8 C9 C10 120.4(10) . . ?
C8 C9 H9 119.8 . . ?
C10 C9 H9 119.8 . . ?
C9 C10 C5 120.5(11) . . ?
C9 C10 H10 119.7 . . ?
C5 C10 H10 119.7 . . ?
F3 C12 F4 105.1(11) . . ?
F4A C12 F3A 107.6(15) . . ?
F3 C12 C11 110.3(12) . . ?
F4 C12 C11 108.2(9) . . ?
F3 C12 C13 110.9(13) . . ?
F4A C12 C13 110.2(18) . . ?
F4 C12 C13 99.3(8) . . ?
F3A C12 C13 95.0(10) . . ?
C11 C12 C13 121.4(9) . . ?
F4A C12 C11A 114.2(18) . . ?
F3A C12 C11A 105.4(13) . . ?
C13 C12 C11A 121.6(11) . . ?
F6 C13 C14 115.2(16) . . ?
F6 C13 F5 100.7(13) . . ?
C14 C13 F5 100.9(15) . . ?
F5A C13 C14A 115(2) . . ?
F5A C13 F6A 98.4(19) . . ?
C14A C13 F6A 95.6(17) . . ?
F6 C13 C12 115.1(11) . . ?
F5A C13 C12 115.8(15) . . ?
C14 C13 C12 119.6(13) . . ?
F5 C13 C12 100.4(9) . . ?
C14A C13 C12 124.1(16) . . ?
F6A C13 C12 99.1(11) . . ?
F2 C11 F1 106.6(11) . . ?
F2 C11 C12 106.0(11) . . ?
F1 C11 C12 106.9(11) . . ?
F2 C11 C4 115.4(11) . . ?
F1 C11 C4 108.7(11) . . ?
C12 C11 C4 112.8(9) . . ?
F9 C14 F7 111(3) . . ?
F9 C14 F8 113(2) . . ?
F7 C14 F8 105(3) . . ?
F9 C14 C13 118(2) . . ?
F7 C14 C13 103.9(19) . . ?
F8 C14 C13 105(2) . . ?
F1A C11A F2A 104.0(17) . . ?
F1A C11A C12 109.1(16) . . ?
F2A C11A C12 102.3(15) . . ?
F1A C11A C4 113.0(16) . . ?
F2A C11A C4 115.2(16) . . ?
C12 C11A C4 112.5(13) . . ?
F7A C14A F8A 105(3) . . ?
F7A C14A F9A 107(3) . . ?
F8A C14A F9A 108(4) . . ?
F7A C14A C13 122(3) . . ?
F8A C14A C13 98(2) . . ?
F9A C14A C13 114(3) . . ?

loop_
 _geom_torsion_atom_site_label_1
 _geom_torsion_atom_site_label_2
 _geom_torsion_atom_site_label_3
 _geom_torsion_atom_site_label_4
 _geom_torsion
 _geom_torsion_site_symmetry_1
 _geom_torsion_site_symmetry_2
 _geom_torsion_site_symmetry_3
 _geom_torsion_site_symmetry_4
 _geom_torsion_publ_flag
C4 O1 C2 O2 -178.2(15) . . . . ?
C4 O1 C2 C3 1.8(12) . . . . ?
O2 C2 C3 C4 178(2) . . . . ?
O1 C2 C3 C4 -1.8(11) . . . . ?
C2 O1 C4 C3 -1.8(12) . . . . ?
C2 O1 C4 C5 119.8(11) . . . . ?
C2 O1 C4 C11A -85.5(16) . . . . ?
C2 O1 C4 C11 -125.3(11) . . . . ?
C2 C3 C4 O1 1.6(10) . . . . ?
C2 C3 C4 C5 -111.5(12) . . . . ?
C2 C3 C4 C11A 128.9(12) . . . . ?
C2 C3 C4 C11 92.1(14) . . . . ?
O1 C4 C5 C6 40.7(14) . . . . ?
C3 C4 C5 C6 140.8(13) . . . . ?
C11A C4 C5 C6 -116.7(14) . . . . ?
C11 C4 C5 C6 -60.4(13) . . . . ?
O1 C4 C5 C10 -141.3(10) . . . . ?
C3 C4 C5 C10 -41.2(16) . . . . ?
C11A C4 C5 C10 61.3(15) . . . . ?
C11 C4 C5 C10 117.7(11) . . . . ?
C10 C5 C6 C7 3.3(15) . . . . ?
C4 C5 C6 C7 -178.7(10) . . . . ?
C5 C6 C7 C8 -4.8(16) . . . . ?
C6 C7 C8 C9 4.9(16) . . . . ?
C6 C7 C8 Br1 -176.3(8) . . . . ?
C7 C8 C9 C10 -3.5(16) . . . . ?
Br1 C8 C9 C10 177.7(8) . . . . ?
C8 C9 C10 C5 1.9(15) . . . . ?
C6 C5 C10 C9 -1.7(14) . . . . ?
C4 C5 C10 C9 -179.8(9) . . . . ?
F3 C12 C13 F6 -169.2(15) . . . . ?
F4 C12 C13 F6 -59.1(15) . . . . ?
C11 C12 C13 F6 59.0(17) . . . . ?
F4A C12 C13 F5A 172(2) . . . . ?
F3A C12 C13 F5A 62(2) . . . . ?
C11A C12 C13 F5A -50(2) . . . . ?
F3 C12 C13 C14 -25(2) . . . . ?
F4 C12 C13 C14 84.8(18) . . . . ?
C11 C12 C13 C14 -157.1(17) . . . . ?
F3 C12 C13 F5 83.6(13) . . . . ?
F4 C12 C13 F5 -166.2(11) . . . . ?
C11 C12 C13 F5 -48.1(14) . . . . ?
F4A C12 C13 C14A 19(2) . . . . ?
F3A C12 C13 C14A -91(2) . . . . ?
C11A C12 C13 C14A 157(2) . . . . ?
F4A C12 C13 F6A -83.7(18) . . . . ?
F3A C12 C13 F6A 165.6(14) . . . . ?
C11A C12 C13 F6A 54.0(16) . . . . ?
F3 C12 C11 F2 -50.5(15) . . . . ?
F4 C12 C11 F2 -164.9(9) . . . . ?
C13 C12 C11 F2 81.6(13) . . . . ?
F3 C12 C11 F1 -163.9(13) . . . . ?
F4 C12 C11 F1 81.7(12) . . . . ?
C13 C12 C11 F1 -31.8(15) . . . . ?
F3 C12 C11 C4 76.7(15) . . . . ?
F4 C12 C11 C4 -37.7(13) . . . . ?
C13 C12 C11 C4 -151.3(10) . . . . ?
O1 C4 C11 F2 -55.7(13) . . . . ?
C3 C4 C11 F2 -144.2(14) . . . . ?
C5 C4 C11 F2 57.9(14) . . . . ?
C2 C4 C11 F2 -90.9(13) . . . . ?
O1 C4 C11 F1 63.9(12) . . . . ?
C3 C4 C11 F1 -24.5(18) . . . . ?
C5 C4 C11 F1 177.5(10) . . . . ?
C2 C4 C11 F1 28.7(14) . . . . ?
O1 C4 C11 C12 -177.7(11) . . . . ?
C3 C4 C11 C12 93.8(15) . . . . ?
C5 C4 C11 C12 -64.1(13) . . . . ?
C2 C4 C11 C12 147.1(10) . . . . ?
F6 C13 C14 F9 -159(2) . . . . ?
F5 C13 C14 F9 -51(3) . . . . ?
C12 C13 C14 F9 57(3) . . . . ?
F6 C13 C14 F7 78(3) . . . . ?
F5 C13 C14 F7 -174.5(19) . . . . ?
C12 C13 C14 F7 -66(2) . . . . ?
F6 C13 C14 F8 -32(3) . . . . ?
F5 C13 C14 F8 76(2) . . . . ?
C12 C13 C14 F8 -175.8(19) . . . . ?
F4A C12 C11A F1A 160.9(18) . . . . ?
F3A C12 C11A F1A -81.2(18) . . . . ?
C13 C12 C11A F1A 25(2) . . . . ?
F4A C12 C11A F2A 51(2) . . . . ?
F3A C12 C11A F2A 169.1(15) . . . . ?
C13 C12 C11A F2A -84.9(16) . . . . ?
F4A C12 C11A C4 -73(2) . . . . ?
F3A C12 C11A C4 44.9(17) . . . . ?
C13 C12 C11A C4 150.9(12) . . . . ?
O1 C4 C11A F1A 26(2) . . . . ?
C3 C4 C11A F1A -58.8(17) . . . . ?
C5 C4 C11A F1A 179.0(14) . . . . ?
C2 C4 C11A F1A -20(2) . . . . ?
O1 C4 C11A F2A 145.0(16) . . . . ?
C3 C4 C11A F2A 60.6(17) . . . . ?
C5 C4 C11A F2A -62(2) . . . . ?
C2 C4 C11A F2A 99.6(18) . . . . ?
O1 C4 C11A C12 -98.3(17) . . . . ?
C3 C4 C11A C12 177.2(15) . . . . ?
C5 C4 C11A C12 55.0(17) . . . . ?
C2 C4 C11A C12 -143.7(12) . . . . ?
F5A C13 C14A F7A 30(4) . . . . ?
F6A C13 C14A F7A -72(4) . . . . ?
C12 C13 C14A F7A -177(3) . . . . ?
F5A C13 C14A F8A -84(3) . . . . ?
F6A C13 C14A F8A 174(2) . . . . ?
C12 C13 C14A F8A 69(3) . . . . ?
F5A C13 C14A F9A 163(3) . . . . ?
F6A C13 C14A F9A 61(3) . . . . ?
C12 C13 C14A F9A -44(4) . . . . ?


#==============================================================================
# Additional structures and associated data_? identifiers
# should be added at this point if there is more than one 
# structure analysis in the CIF.

_shelx_res_file
;
TITL xcalibur
    shelxl.res
    created by SHELXL-2018/3 at 15:57:58 on 31-May-2022
CELL  1.54184 6.04540 9.84420 25.71650 90.000 90.000 90.000
ZERR  4 0.00030 0.00050 0.00110 0.000 0.000 0.000
LATT -1
SYMM 1/2-X,    -Y, 1/2+Z
SYMM 1/2+X, 1/2-Y,    -Z
SYMM    -X, 1/2+Y, 1/2-Z
SFAC C H BR F O
UNIT 52 24 4 36 8
DFIX 1.52 C4 C11A C4 C11 C11A C12 C11 C12 C12 C13 C13 C14 C13 C14A
DFIX 1.35 C11 F2 C11 F1 C11A F2A C11A F1A C12 F3 C12 F4 C12 F4A C12 F3A C13 =
 F5 C13 F6 C13 F5A C13 F6A
DFIX 1.32 C14 F7 C14 F8 C14 F9 C14A F8A C14A F7A C14A F9A
L.S. 5
PLAN 5
SIZE 0.13 0.02 0.01
TEMP -148
CONF
BOND $H
LIST 4
ACTA
MORE -1
FMAP 2
WGHT    0.098300
EXTI    0.002304
FVAR       0.51840   0.63905
BR1   3    0.095477    0.042118    0.543632    11.00000    0.09009    0.05566 =
         0.06778   -0.00620   -0.01098   -0.01546
PART 1
F1    4    0.565097    0.732782    0.683125    21.00000    0.05226    0.06437 =
         0.07704   -0.00830   -0.01451   -0.01197
F2    4    0.630382    0.519897    0.690297    21.00000    0.06043    0.07043 =
         0.06745   -0.01175   -0.02277    0.01789
F3    4    0.219184    0.460757    0.703830    21.00000    0.05627    0.07626 =
         0.06884   -0.02327    0.01321   -0.02237
F4    4    0.104973    0.655119    0.676585    21.00000    0.04473    0.11132 =
         0.05434   -0.00872   -0.00641    0.01155
F5    4    0.460168    0.616593    0.781057    21.00000    0.05481    0.15410 =
         0.05820   -0.01707   -0.01950    0.00636
F6    4    0.263831    0.785455    0.757113    21.00000    0.10315    0.07463 =
         0.07951   -0.02977    0.01339   -0.00433
F7    4   -0.103418    0.618550    0.771340    21.00000    0.06975    0.23236 =
         0.08592   -0.05123    0.00707   -0.01618
F8    4    0.091217    0.680233    0.833299    21.00000    0.12744    0.11709 =
         0.03227   -0.01866    0.00549   -0.02085
F9    4    0.111341    0.470771    0.806288    21.00000    0.16475    0.13496 =
         0.08436   -0.00711    0.03052   -0.04639
PART 2
F1A   4    0.392522    0.797364    0.667000   -21.00000    0.06201    0.05422 =
         0.08413   -0.00923    0.00649   -0.00420
F2A   4    0.092481    0.706253    0.639887   -21.00000    0.03871    0.06874 =
         0.06141   -0.01079   -0.00178    0.01121
F3A   4    0.483995    0.535390    0.713408   -21.00000    0.03592    0.08202 =
         0.06925   -0.01177   -0.00944    0.01749
F4A   4    0.133010    0.486664    0.697038   -21.00000    0.03282    0.05390 =
         0.06602   -0.01564    0.00190   -0.02057
F5A   4    0.393049    0.746983    0.768670   -21.00000    0.07182    0.08157 =
         0.10829   -0.03719   -0.00053   -0.00871
F6A   4    0.054094    0.750742    0.744217   -21.00000    0.07778    0.09089 =
         0.07731   -0.01218   -0.00393    0.04048
F7A   4    0.107944    0.648476    0.846652   -21.00000    0.07064    0.12966 =
         0.01312    0.00791    0.01101    0.00431
F8A   4    0.290576    0.494116    0.810936   -21.00000    0.16577    0.08744 =
         0.07410    0.02348    0.00814    0.03649
F9A   4   -0.047981    0.522831    0.790182   -21.00000    0.07261    0.11952 =
         0.06673   -0.02768    0.01795   -0.05182
PART 0
O1    5    0.680485    0.618230    0.600580    11.00000    0.04015    0.08110 =
         0.18281    0.00381   -0.02222   -0.01892
O2    5    0.786553    0.783796    0.546764    11.00000    0.26936    0.15487 =
         0.14685   -0.04715    0.11282   -0.16095
C2    1    0.649165    0.722479    0.569960    11.00000    0.12131    0.07986 =
         0.07346   -0.02362    0.02534   -0.05006
C3    1    0.406058    0.722783    0.577987    11.00000    0.10385    0.04678 =
         0.13285    0.00836   -0.03698   -0.00689
AFIX  23
H3A   2    0.318585    0.704351    0.546217    11.00000   -1.20000
H3B   2    0.349231    0.803033    0.596957    11.00000   -1.20000
AFIX   0
C4    1    0.446028    0.601781    0.611137    11.00000    0.04905    0.06278 =
         0.06784   -0.00645    0.01237   -0.01574
C5    1    0.367078    0.465453    0.594151    11.00000    0.04847    0.05930 =
         0.04746   -0.00842    0.00600   -0.01798
C6    1    0.491449    0.349288    0.601877    11.00000    0.05091    0.06346 =
         0.05213    0.00700   -0.00811   -0.01070
AFIX  43
H6    2    0.629869    0.356285    0.619159    11.00000   -1.20000
AFIX   0
C7    1    0.421079    0.225301    0.585419    11.00000    0.05504    0.05430 =
         0.06422    0.00294   -0.01173    0.00135
AFIX  43
H7    2    0.512950    0.147456    0.588623    11.00000   -1.20000
AFIX   0
C8    1    0.207274    0.215515    0.563399    11.00000    0.05206    0.05439 =
         0.04526   -0.00280   -0.00178   -0.01419
C9    1    0.082582    0.326661    0.555239    11.00000    0.04202    0.05422 =
         0.06498   -0.01042   -0.00006   -0.00139
AFIX  43
H9    2   -0.057079    0.318200    0.538618    11.00000   -1.20000
AFIX   0
C10   1    0.154812    0.450372    0.570551    11.00000    0.03350    0.06181 =
         0.06842   -0.00820    0.00363   -0.00039
AFIX  43
H10   2    0.063551    0.527844    0.565560    11.00000   -1.20000
AFIX   0
C12   1    0.275781    0.590707    0.702699    11.00000    0.05674    0.06063 =
         0.05316   -0.01092   -0.00320    0.00641
C13   1    0.247554    0.655895    0.756292    11.00000    0.08002    0.08492 =
         0.07016   -0.02624    0.00032   -0.02374
PART 1
C11   1    0.486173    0.609492    0.671422    21.00000    0.04489    0.04736 =
         0.05652   -0.00912   -0.00650   -0.00955
C14   1    0.087907    0.597921    0.793320    21.00000    0.09022    0.16800 =
         0.03044   -0.02991    0.01254   -0.03144
PART 2
C11A  1    0.307094    0.676681    0.653652   -21.00000    0.04215    0.05041 =
         0.06365    0.00611   -0.00090    0.00204
C14A  1    0.138237    0.587018    0.801756   -21.00000    0.07722    0.06465 =
         0.07944   -0.02848   -0.00922    0.00101
HKLF 4


REM  xcalibur
REM wR2 = 0.1825, GooF = S = 0.985, Restrained GooF = 1.008 for all data
REM R1 = 0.0628 for 1993 Fo > 4sig(Fo) and 0.0975 for all 3092 data
REM 327 parameters refined using 25 restraints

END

WGHT      0.0985      0.0000

REM Highest difference peak  0.608,  deepest hole -0.760,  1-sigma level  0.099
Q1    1   0.0603  0.1346  0.5448  11.00000  0.05    0.61
Q2    1   0.1003  0.0131  0.5886  11.00000  0.05    0.57
Q3    1   0.0720  0.1162  0.5887  11.00000  0.05    0.52
Q4    1   0.0956  0.0848  0.4941  11.00000  0.05    0.44
Q5    1   0.0982 -0.0392  0.4968  11.00000  0.05    0.43
;

_shelx_res_checksum   55585

_shelx_hkl_file
;
   0   0  -2  291.48   29.73
   0   0   2  317.43   29.74
   0  -1   0    2.50    2.87
   0   1   0    2.66    2.48
   0  -1   1    6.37    3.05
   0   1  -1   11.29    2.97
   0   1   1   10.83    3.18
   0   0   3   -0.32    2.29
   0  -1   2  282.57   28.90
   0   1  -2  291.59   28.92
   0   1   2  306.09   28.98
   0   1   3  500.48   51.31
   0   1  -3  546.07   51.33
   0  -1   3  509.16   51.26
   0  -1  -3  542.04   51.48
   0   0   4  471.54   46.25
  -1   0   0   -2.29    4.72
  -1   0   1   -0.09    4.18
  -1   0  -1    0.13    5.33
   1   0  -1    2.74    5.06
   1   0  -2 1025.53   97.76
  -1   0   2  976.94   97.75
   0  -1  -4  715.82   61.12
   0  -1   4  614.80   60.67
   0   1   4  569.75   60.72
  -1  -1   0  283.26   28.98
  -1   1   0  281.39   28.32
   1  -1   0  292.59   28.33
   0   0   5    1.09    3.99
  -1   1   1 4817.40  454.63
  -1  -1   1 4598.68  461.37
  -1   1  -1 4704.24  461.15
   1  -1  -1 4790.58  461.05
   1   1   1 4808.10  461.48
   1  -1   1 4497.26  454.76
  -1  -1  -1 4572.07  455.06
   1   0   3    3.22    4.32
   1   0  -3    5.75    2.95
  -1   0   3    1.57    3.38
   1   0   3    2.54    6.98
   0   2   0  217.83   22.31
   0  -2  -1 5405.73  543.12
   0   2   1 5709.34  543.03
   0   2  -1 5594.09  543.05
  -1   1  -2 3409.56  334.21
   1  -1  -2 3430.76  333.96
   1  -1  -2 3437.93  334.05
  -1  -1  -2 3457.11  337.12
  -1  -1   2 3421.48  334.39
   1   1   2 3461.77  334.56
   0  -2  -2   69.73    9.86
   0   2  -2   84.65    9.42
   0   2   2   74.48    9.39
   0  -2   2   76.62    9.46
   0  -1   5   14.83    4.28
   0   1   5   12.37    6.03
   0   1   5    5.58    4.03
  -1  -1  -3 3757.42  345.76
   1   1   3 3381.64  321.74
  -1   1  -3 3283.64  321.40
  -1  -1   3 3260.64  321.48
   1   1  -3 3432.39  345.31
   1   0   4 1962.52  191.22
  -1   0   4 1956.37  190.67
   1   0   4 1995.20  191.00
   1   0  -4 1941.50  190.61
   0   0  -6 2475.66  247.85
   0   0   6 2619.45  247.92
   0  -2   3    0.96    5.26
   0  -2  -3    7.58    5.90
   0   2  -3    6.00    5.21
   0   2   3    6.49    5.51
   1   1   4   93.59   12.45
   1   1  -4  117.55   13.89
  -1  -1  -4  149.97   15.93
  -1   1  -4   86.25   10.60
  -1  -1   4  107.23   11.07
   0  -1   6 3779.12  364.82
   0   1   6 3706.29  364.75
   0   1   6 3753.82  364.87
  -1   0   5 2248.93  218.59
   1   0   5 2349.94  219.04
   1   0   5 2153.59  219.19
   1   0  -5 2226.82  218.58
   0  -2   4  559.72   57.30
   0  -2  -4  622.01   57.63
   0   2  -4  563.44   57.31
   0   2   4  588.89   57.33
  -1  -2   0  279.22   30.39
   1   2   0  309.24   30.39
   1  -2   0  299.03   29.67
  -1   2   0  294.30   29.50
  -1   2  -1  381.06   39.92
   1  -2   1  424.26   40.27
   1   2   1  389.01   40.75
  -1   2   1  413.15   40.07
   1   2  -1  358.28   40.85
   1  -2  -1  447.70   39.99
  -1  -2   1  385.26   40.73
   0   0   7   -2.43    5.02
   0   0  -7    1.14    4.43
  -1  -2   2  345.73   34.97
  -1   2  -2  331.41   34.37
  -1   2   2  304.91   30.58
   1  -2   2  317.50   31.03
  -1  -2  -2  316.63   32.02
   1  -2  -2  360.96   34.13
   1   2   2  328.47   35.20
   1   1   5 1166.76  108.93
  -1   1  -5 1119.51  108.45
   1  -1   5 1202.63  114.28
   1   1  -5 1139.77  114.10
  -1  -1   5 1060.74  108.43
   0  -2   5  102.77   12.25
   0  -2  -5  101.16   13.65
   0   2   5  123.51   12.75
   0   2  -5  102.81   12.68
  -1   0   6  855.88   82.62
   1   0   6  981.50   83.28
   1   0  -6  798.52   82.59
   1   0   6  839.74   83.61
  -1   2  -3 1252.19  123.48
  -1  -2   3 1288.47  123.85
   1   2   3 1071.40  123.92
   1  -2   3 1276.71  123.13
  -1   2   3 1251.74  122.70
   1  -2  -3 1329.74  123.23
   0  -1   7  571.55   56.51
   0   1  -7  571.06   56.53
   0   1   7  552.45   56.61
   0   1   7  595.02   56.49
  -1  -1   6  724.45   79.18
  -1   1  -6  833.14   79.29
   1   1   6  778.54   79.71
   1  -1   6  839.60   81.79
   1   1  -6  825.50   81.52
   1   1   6  895.92   79.40
   1   2   4  899.16   79.00
   1  -2  -4  759.93   77.90
   1  -2   4  783.92   73.37
  -1  -2   4  803.30   78.64
  -1   2  -4  822.69   78.36
  -1   2   4  746.98   72.72
   1   2  -4  698.84   73.47
   0  -3   0    1.54    6.70
   0   3   0    2.56    6.69
   0   3   1 2220.23  220.85
   0   3  -1 2233.57  220.81
   0  -3  -1 2372.12  221.03
   0  -3   1 2243.27  220.93
   0  -2  -6  683.87   55.75
   0   2   6  585.90   54.96
   0   0  -8 9999.00  965.65
   0   0   8 9831.31  965.74
   0   3  -2  380.34   40.97
   0   3   2  423.63   40.94
   0  -3  -2  434.55   41.34
   1   0   7 4662.95  456.18
   1   0  -7 4600.61  455.42
  -1   0   7 4760.19  455.44
  -1   2  -5 1888.72  155.53
  -1   2   5 1141.89  116.71
  -1  -2   5 1763.44  155.65
   1   2   5 1972.34  156.05
   1   2  -5 1716.19  117.74
   1  -2  -5 1374.64  154.90
   0   3   3  604.98   60.25
   0  -3  -3  594.58   60.57
   0   3  -3  623.23   60.42
   0   1   8 2973.86  287.68
   0  -1   8 3045.30  287.73
   0   1   8 2908.70  287.78
   0   1  -8 2868.66  287.72
   2   0   0  744.23   73.33
   2   0   0  736.24   72.61
   2   0   1 2730.43  289.47
   2   0   1 2913.22  288.96
  -2   0   1 2926.17  289.16
   2   0  -1 3300.67  289.37
  -1   1  -7  733.69   68.05
   1   1   7  700.34   68.52
  -1  -1   7  637.88   67.85
   1   1  -7  747.88   73.70
   0  -2  -7  648.11   55.27
   0   2   7  502.97   54.44
   2   0   2   29.35    6.21
   2   0  -2   29.55    8.90
  -2   0   2   29.05    7.23
   2   0   2   28.62    9.98
   0  -3  -4 1574.31  150.13
   0   3  -4 1476.45  149.95
   0   3   4 1555.59  149.93
   2  -1   0   49.95    7.41
  -2  -1   0   45.48    9.72
   2  -1   0   64.49   10.78
   2   1   0   46.15   10.41
   1   3   0  132.46   16.31
   1  -3   0  142.20   15.33
  -1   3   0  136.22   15.17
   2   1   1  397.94   41.29
   2  -1   1  479.37   44.21
   2  -1   1  407.61   42.93
   2  -1  -1  477.08   40.88
  -2  -1   1  368.21   40.72
   2  -1  -1  380.02   39.82
   2   1  -1  431.51   43.82
   1   3  -1  781.99   82.49
  -1   3   1  839.38   82.02
   1  -3   1  887.87   82.36
  -1   3  -1  823.25   80.89
   1   3   1  793.79   81.39
   1  -3  -1  846.26   80.99
   0   0  -9    1.40    4.76
   0   0   9    7.44    5.55
   2   0  -3  575.57   56.32
   2   0   3  595.11   57.07
  -2   0   3  540.03   56.29
   1   2   6 1537.66  146.46
  -1   2  -6 1462.34  146.05
   1   2  -6 1505.65  147.46
   1   0   8   62.91   11.21
   1   0  -8   65.07    8.00
  -1   0   8   70.84    7.84
   2  -1  -2  524.81   44.54
   2   1   2  410.28   45.19
   2  -1  -2  435.01   43.72
   2   1  -2  401.27   43.04
  -2  -1   2  383.41   44.52
   2  -1   2  417.83   42.24
   2  -1   2  460.37   43.40
   1   3   2  693.38   71.97
   1   3  -2  628.99   65.50
  -1   3  -2  726.34   71.54
  -1   3   2  675.70   64.87
   1  -3  -2  752.64   71.54
   0   3   5  237.13   23.23
   0   3  -5  205.25   23.19
   0   1   9  236.80   23.13
   0   1  -9  224.29   23.33
   0   1   9  209.09   23.57
   2  -1  -3  931.15   86.32
   2  -1  -3  872.57   86.07
   2  -1   3  868.32   82.37
   2   1  -3  804.73   81.67
  -2  -1   3  792.25   86.80
   2   0  -4   83.06   10.54
  -2   0   4  103.39   11.07
   1  -3  -3  313.69   31.40
  -1   3   3  289.47   28.96
   1   3   3  311.72   32.30
  -1   3  -3  306.67   31.47
  -1   1   8  529.35   49.56
  -1   1   8  450.46   49.57
  -1  -1   8  588.60   62.95
   1   1   8  655.29   63.75
  -1   1  -8  670.20   63.14
   0   2   8 1356.76  136.93
   0   2   8 1456.77  137.23
  -1   2  -7  981.92   95.99
   1   2  -7  897.43   88.36
   1   2   7  966.85   96.41
   2  -1  -4  582.25   59.43
   2  -1  -4  636.46   59.46
   2  -1   4  701.40   68.64
   2   1  -4  678.29   67.93
   1  -3  -4  555.93   55.36
   1   3   4  586.23   56.32
  -1   3   4  529.88   52.12
  -1   3  -4  546.60   55.64
   2   0  -5  984.20   96.59
  -2   0   5  992.60   96.81
   0   3  -6  122.07   16.21
   0  -3  -6  150.83   16.97
   0   3   6  151.32   16.17
  -1   0   9 1991.87  201.53
   1   0   9 2232.91  202.61
   1   0  -9 2084.16  201.52
   2  -2   0   41.42    9.56
   2  -2   0   50.48    7.37
   2   2   0   37.09   10.89
   2  -2   1 2004.19  189.39
   2  -2  -1 2012.09  199.28
   2  -2  -1 2117.14  199.65
  -2   2  -1 2022.05  199.32
   2   2  -1 1846.27  189.85
   2  -2  -2  456.95   43.41
   2  -2  -2  427.60   42.67
   2   2  -2  337.69   35.03
  -2   2  -2  420.38   42.95
   2  -1   5 2427.35  247.59
  -2  -1   5 2571.20  245.27
   2   1   5 2429.62  245.74
   2   1  -5 2594.56  247.06
  -1   3  -5  685.09   67.50
  -1   3   5  561.41   55.13
   1  -3  -5  684.82   67.16
   1   3   5  670.30   68.01
  -1   1   9  331.38   32.92
  -1   1   9  328.34   32.83
   1   1   9  346.09   32.79
   1   1  -9  381.31   34.08
  -1  -1   9  284.21   31.49
   0   1 -10  971.50  100.76
   0   1  10  986.74  101.04
   0   1  10 1154.53  100.92
   0   2   9   20.06    7.35
   0   2   9   19.74    5.91
   0   2  -9   11.17    7.01
   2   0  -6   58.16    6.69
  -2   0   6   47.19    6.64
   2   2  -3  495.42   49.94
  -2   2  -3  480.96   48.65
   2  -2  -3  482.27   48.17
   2  -2  -3  514.38   48.57
   0   4   0 1828.42  179.08
   1   2   8   71.35   11.17
   1   2  -8   67.39    9.96
  -1   2  -8   65.01    9.39
   0   4  -1   11.16    7.22
   0   4   1   12.02    7.53
   0  -3  -7  553.35   58.71
   0   3   7  595.86   58.15
   0   4   2  246.95   25.62
   0   4  -2  239.47   25.56
   2   1   6 1111.21  107.99
  -2  -1   6 1074.43  107.18
   2   1  -6 1103.59  108.24
   1   3   6  849.46   86.65
  -1   3  -6  863.33   86.18
   1  -3  -6  902.57   85.88
  -1   3   6  756.78   76.14
   1   3  -6  847.41   77.16
  -2   2  -4  436.59   42.83
   2   2   4  409.85   44.16
   2   2  -4  326.89   33.68
  -1   0  10    8.59    4.44
   1   0 -10    0.64    4.40
   1   0  10   10.78    9.71
   0   4   3  176.26   18.96
   0   4  -3  163.11   18.83
   0   0  11    6.10    8.65
   2   0   7 1310.26  114.26
   2   0  -7 1123.30  112.72
   2   2   5  129.53   16.64
  -2   2  -5  125.02   14.12
   2   2  -5  102.43   13.13
  -1   1  10  966.81   97.55
   1   1  10 1202.39  107.17
  -1  -1  10  995.10  106.26
   1   1 -10 1072.37   98.18
   0   4  -4  457.53   47.94
   0   4   4  497.35   47.95
   0   3   8  807.21   79.84
   1   2   9  115.35   16.55
   1   2  -9  200.53   22.02
  -1   2  -9  144.46   15.46
  -1   4   0  365.69   34.97
   1   4   0  313.90   35.28
   0   2  10  864.11   86.72
   0   2 -10  891.57   86.80
   0   1 -11 1012.49   97.00
   0   1  11  948.91   97.21
   2   1   7  110.53   15.32
   2   1  -7   64.92    8.66
   1   4   1   32.97    9.00
  -1   4  -1   41.11    8.04
  -1   4   1   51.45    8.32
   1   4  -1   46.16   10.05
  -1   3   7  249.46   26.02
   1   3  -7  323.82   27.94
   1   3   7  307.10   30.73
   1  -3  -7  304.96   29.32
  -1   3  -7  266.07   29.71
   1   4  -2 1821.40  184.76
   1   4   2 1844.59  192.51
  -1   4  -2 2057.44  192.24
  -1   4   2 1921.91  184.19
  -2   3   0 1151.54  112.89
   0   4  -5 1868.63  184.45
   0   4   5 1893.77  184.28
  -2   3  -1  353.15   37.13
   2   3  -1  289.75   35.37
   2  -3  -1  415.54   37.49
  -2   3   1  358.35   33.93
   2   2  -6  496.00   49.82
  -2   2  -6  542.63   52.03
   2   2   6  479.51   53.04
   1   4   3  294.73   33.15
  -1   4   3  323.13   31.47
   1   4  -3  290.70   32.36
  -1   4  -3  333.85   32.67
   2   0  -8   38.34    4.71
   2   0   8   75.26   10.96
   2   3   2  284.78   34.27
  -2   3  -2  330.35   32.75
   2   3  -2  354.64   40.13
   2  -3  -2  340.10   32.64
  -2   3   2  403.19   38.74
   1   0 -11  238.16   23.18
   1   0  11  191.96   25.51
   0   3   9  891.16   88.03
  -2   3  -3 1277.44  124.86
   2  -3  -3 1276.38  124.48
   2   3   3 1253.56  125.86
   2   3  -3 1146.02  113.25
   2   1   8   45.77   11.40
   2   1  -8   42.24    7.28
   1   4   4 1171.12  118.59
   1   4  -4  940.99  101.09
  -1   4  -4 1224.88  118.27
  -1   4   4 1070.48  100.43
   1   3  -8  111.49   11.66
  -1   3  -8  113.95   14.20
   1   3   8  121.85   15.34
  -1   3   8   72.61    7.96
   0   0  12  742.88   74.24
   0   4   6   71.40    9.74
   0   4  -6   53.02   10.35
   1   2 -10  809.18   80.18
   1   2  10  796.95   79.52
  -1   1  11  389.38   40.17
   1   1 -11  438.80   41.02
   1   1  11  459.59   43.34
  -1   1 -11  398.45   42.24
   0   2 -11    0.66    7.06
   0   2  11   10.42    7.16
   2   2  -7  437.30   44.05
   2   2   7  459.53   51.05
  -2   2  -7  522.64   50.10
   2   3   4  404.43   42.76
   2   3  -4  528.79   53.68
   2  -3  -4  349.11   40.34
   2  -3  -4  452.46   40.73
   0   1 -12  921.43   88.33
   0   1  12  857.02   88.51
   1   4   5  298.09   31.14
  -1   4  -5  294.20   30.63
  -1   4   5  235.69   24.05
   1  -4  -5  284.84   30.28
   2   0  -9  225.84   23.38
   2   0   9  551.16   28.33
   0   4  -7  875.22   88.19
   0   4   7  898.00   87.77
   2   3  -5  171.55   20.26
   2   3   5  158.49   19.33
  -2   3  -5  152.12   17.14
   2   1   9 1276.92  126.28
   2  -1   9 1232.28  124.54
   2   1  -9 1269.61  123.31
   1   3  -9  403.73   41.31
   1   3   9  452.28   44.94
  -1   3  -9  426.34   44.15
   0   3  10   50.23    8.88
   0   3 -10   30.24    8.72
  -1   0  12   96.22   12.71
   1   0  12   95.42   15.00
   3   0   0    7.41    9.65
  -1   4   6  290.20   29.19
  -1   4  -6  371.57   37.34
   1   4   6  354.56   37.68
   2   2  -8   33.53    7.59
  -2   2  -8   47.85    7.89
   2   2   8   36.17   10.56
   3   0   1  216.98   25.24
   3   0  -1  225.87   25.37
   1   2 -11  266.73   28.08
   1   2  11  253.74   27.83
   3   0   2  989.87   98.25
   3   0  -2  980.53   97.51
   1   1  12  131.74   17.13
   1   1 -12  117.52   13.77
   0   0  13    8.44    9.31
   3   1   0  639.58   66.38
   3  -1   0  673.53   66.17
   2   3   6  177.06   20.87
  -2   3  -6  165.75   18.51
   2   3  -6  144.08   17.01
   0   5   0    3.92    6.81
   3  -1   1  103.23   15.56
   3   1  -1  101.93   15.15
   3   1   1   97.28   16.60
   3  -1  -1  109.36   14.40
   0   2 -12 4369.88  443.41
   0   2  12 4718.22  443.39
   0   5   1  906.64   95.16
   0   5  -1 1026.67   95.40
   3   0   3    2.12   10.98
   3   0  -3   16.63    7.81
   2   0  10    7.08    9.52
   0   4  -8 1622.63  167.44
   0   4   8 1779.35  167.24
   3   1  -2  508.01   53.29
   3  -1   2  545.71   53.76
   3   1   2  429.40   47.75
   3  -1  -2  478.64   46.46
   0   5  -2  112.01   13.98
   0   5   2  101.56   13.77
   0   1  13  202.76   23.07
   0   1 -13  207.92   22.28
   1   4  -7   13.15    7.98
   1   4   7   23.62    9.38
  -1   4  -7   23.11    7.86
   3  -1   3   51.27   12.33
   3  -1  -3   44.38    7.98
   3   1   3   44.29   12.39
   3   1  -3   43.49   10.08
   3   0   4 3322.37  317.61
   3   0  -4 3206.29  316.38
   2   1 -10  210.91   23.11
   2  -1  10  253.58   25.93
   2   1  10  214.83   24.42
   1   3  10 1451.03  143.16
  -1   3 -10 1453.54  142.86
   1   3 -10 1477.94  145.50
   0   5   3  746.95   73.86
   0   5  -3  734.39   73.81
  -2   2  -9  875.69   81.71
   2   2   9  742.32   82.32
   2   2  -9  724.75   71.93
  -2   4   0   10.20    5.83
   0   3  11 1333.97  124.52
   0   3 -11 1198.98  124.62
  -2   4   1  229.01   23.79
   2   4   1  231.41   26.25
  -2   4  -1  235.83   24.48
  -2   3  -7  555.72   54.71
   2   3   7  528.49   55.83
   2   3  -7  459.18   46.75
  -2   4   2  208.01   21.61
  -2   4  -2  224.28   23.21
   2   4   2  212.61   25.01
   3   1   4  967.42   88.89
   3  -1  -4  866.19   86.60
   3   1  -4  889.96   90.23
   3  -1   4  945.47   91.19
   0   5  -4  135.77   17.64
   0   5   4  167.94   17.74
   1   0  13  935.15   94.83
  -1   0  13  956.85   93.71
   3   0  -5   69.39    9.21
   3   0   5   97.40   14.06
  -1   5   0   27.47    7.75
   1   5   0   21.77    9.07
   1   2 -12   75.46   10.89
   1   2  12   97.93   13.95
   1   5   1  455.40   50.61
   1   5  -1  480.81   51.67
  -1   5  -1  534.32   50.43
  -1   5   1  527.47   51.10
   3  -2   0   10.96    9.96
   3   2   0   12.81   11.54
   0   4   9 1007.71   99.58
   2   4  -3  124.64   16.19
   2   4   3  145.26   19.29
  -2   4  -3  160.77   17.34
   3  -2   1  223.69   23.70
   3   2   1  252.40   28.98
   3   2  -1  186.45   23.97
   3  -2  -1  251.30   27.18
  -1   4  -8  287.50   30.16
   1   4   8  286.71   30.70
   1   4  -8  257.26   27.73
   1   5  -2  304.37   33.42
  -1   5   2  324.47   32.64
  -1   5  -2  354.63   35.85
   1   5   2  336.67   36.34
   2   0  11 1725.81  170.11
   1   1  13 1180.68  117.08
   1   1 -13 1239.27  123.44
   1  -1  13 1291.56  124.84
   3   2   2  141.80   19.56
   3  -2  -2  147.21   16.50
   3  -2   2  183.08   20.27
   3   2  -2  149.99   19.83
   3   1  -5  499.07   50.95
   3   1   5  517.73   53.34
   3  -1   5  524.29   52.28
   0   5  -5    5.76    7.63
   0   5   5   -6.91    7.24
   0   0  14  931.06   93.21
   0   2 -13   10.51    7.88
   0   2  13   12.79    7.93
  -2   4  -4  815.67   79.71
   2   4   4  784.12   80.72
   2   4  -4  759.97   76.27
   1   5   3  298.03   32.33
  -1   5   3  297.17   29.24
   1   5  -3  260.83   29.89
  -1   5  -3  311.51   31.88
   2   3  -8  141.09   16.56
   2   3   8  192.07   23.96
  -2   3  -8  215.96   22.52
   3   0   6  273.34   25.22
   3   0  -6  198.89   21.48
   3  -2   3  125.98   17.19
   3   2   3  106.41   17.07
   3  -2  -3  112.35   12.14
   3   2  -3  134.29   17.25
   2   2  10  446.06   46.24
   2   2 -10  502.65   50.69
   2   1  11   52.59   11.42
   2  -1  11   79.58   13.06
   2   1 -11   54.20    8.23
   1   3 -11  455.31   46.42
  -1   3 -11  455.24   48.41
   1   3  11  516.63   49.23
   0   1 -14  135.41   15.58
   0   1  14  125.54   16.80
  -1   5   4  316.54   32.14
   1   5   4  289.09   30.95
   1   5  -4  308.70   33.05
  -1  -5   4  234.22   31.15
  -1   5  -4  315.71   30.78
   0   3 -12   64.82   11.46
   0   3  12   81.82   11.21
   3   1  -6    5.02    6.03
   3  -1   6    8.32    9.90
   3   1   6    7.59   10.36
   3  -2   4  614.14   61.59
   3   2   4  637.87   65.32
   3  -2   4  704.34   60.85
   3   2  -4  539.41   60.98
   3   2  -4  573.38   60.68
   2   4   5  555.13   58.20
   2  -4   5  683.46   59.19
   2   4  -5  501.24   59.87
  -2   4  -5  580.36   57.21
   0   5  -6   17.69    8.45
   0   5   6    6.18    7.23
   0  -5  -6    4.91    7.67
  -1   4  -9  269.92   29.21
  -1  -4  -9  283.74   28.01
  -1   4  -9  283.82   30.30
   1   4  -9  246.23   28.06
   1   4   9  276.86   29.41
   0   4 -10  182.04   23.36
   0   4  10  205.41   21.93
   3   0  -7  387.83   37.31
   3   0   7  330.31   38.39
   1   5  -5  307.52   30.85
  -1   5   5  273.57   29.50
   1   5   5  314.75   35.08
  -1   5  -5  350.18   34.98
   1   0 -14  174.25   20.34
   1   0  14  199.36   22.70
   1   2 -13  302.26   33.09
  -1  -2 -13  325.94   33.25
  -1   2 -13  312.89   34.71
  -1   2 -13  352.51   33.79
   1   2  13  308.76   34.60
   1  -2 -13  294.50   33.29
  -1  -2 -13  328.05   33.02
   2   3   9  273.34   31.17
  -2  -3  -9  358.39   33.18
   2   3  -9  263.70   32.59
  -2   3  -9  292.91   30.99
   2   3   9  323.13   30.55
  -2   3  -9  274.01   29.79
   2  -3   9  361.05   32.51
  -2  -3  -9  299.07   34.12
   3   2  -5  135.95   15.74
  -3  -2  -5  110.28   18.59
   3  -2   5  131.33   17.91
   3  -2  -5  153.64   16.48
   3   2   5  146.42   18.72
   3   2   5  127.61   15.86
   3   2  -5  111.21   16.33
   3  -2   5  158.25   15.72
   2   0  12   89.87   14.47
   2   4   6  676.89   64.64
   2   4  -6  546.67   58.51
  -2   4  -6  650.87   64.08
   2   4   6  594.14   65.01
   2  -4   6  605.88   57.75
   3  -1  -7    6.29    7.17
   3   1  -7    9.65    6.63
  -3  -1  -7    4.85   10.45
   3   1  -7    3.36    4.50
   3  -1   7    9.91   10.17
   0  -5  -7  163.47   18.23
   0   5  -7  151.05   18.97
   0   5   7  153.74   18.04
   2   2  11  279.19   30.00
  -2   2 -11  261.16   29.77
   2  -2  11  306.95   30.64
   2   2 -11  290.21   31.00
   2   2 -11  252.96   30.59
  -2  -2 -11  306.93   32.61
   2   2 -11  289.87   30.82
   2  -2  11  284.45   32.80
  -2  -2 -11  334.64   31.75
  -2  -2 -11  355.90   31.54
   1   1  14  415.41   43.47
   1   1 -14  446.00   43.99
   1   1 -14  452.03   44.26
   1  -1  14  396.67   45.49
   2   1  12  396.47   42.36
   2   1 -12  373.18   39.45
  -2  -1 -12  485.08   40.37
   2   1 -12  372.60   39.19
  -2  -1 -12  400.82   40.67
   2   1 -12  315.49   38.29
   2  -1 -12  404.58   41.15
   2  -1  12  425.15   41.77
  -2  -1 -12  454.13   39.65
   0   2 -14   75.77   12.07
   0   2  14   96.27   12.74
  -1  -3 -12  245.88   25.30
   1   3  12  248.27   27.60
   1   3 -12  227.66   25.80
   3   3   0 1074.58  104.27
  -3  -3   0  883.59  105.26
   3  -3   0 1091.52  104.01
   3  -3   0 1106.72  104.36
   3   3   0  988.27  105.08
   1   5   6  951.30   96.35
  -1   5  -6 1006.49   96.24
  -1  -5  -6  908.00   89.61
   1  -5   6  899.46   89.05
   1  -5  -6  923.01   95.74
  -1   5  -6  999.54   96.88
   0   0  15    0.28   10.19
   0   0 -15    7.87    6.48
  -3  -3  -1   28.18   12.40
   3  -3   1   21.44    6.60
   3   3  -1   20.32   10.92
   3  -3   1   25.45    9.18
   3   3  -1   14.46    7.35
   3   3   1   15.06   10.42
   3  -3  -1   21.55    6.55
   3  -3  -1   16.38    7.42
   3   3   1   15.29    7.10
   3  -2   6  432.89   43.10
   3   2   6  406.65   43.76
   3   2  -6  358.28   41.87
   3   2  -6  398.90   41.94
   3  -2   6  435.66   41.75
   3  -2  -6  468.11   44.13
   3  -2   6  447.13   41.81
   3   2  -6  399.78   41.68
   3   0  -8  268.31   28.19
   3   0   8  264.04   29.51
  -3   0  -8  261.88   29.47
  -1  -4 -10  514.77   48.95
   1   4 -10  449.56   50.03
  -1   4 -10  465.29   48.27
  -1  -4 -10  463.95   49.10
   1   4 -10  479.59   49.63
  -1   4 -10  426.88   49.01
   1   4  10  511.58   48.84
   3   3  -2  214.35   26.53
   3  -3   2  255.41   27.22
   3   3   2  212.86   26.51
   3  -3  -2  256.44   24.33
   3   3   2  211.76   24.34
   3  -3  -2  224.89   23.83
  -3  -3  -2  225.22   27.90
   3  -3   2  264.13   25.06
   3   3  -2  222.12   25.32
   0   4  11  558.91   51.39
   0   4 -11  501.99   52.66
   0  -4 -11  547.61   51.62
   0   4 -11  439.63   51.62
   0   3 -13  143.24   18.18
   0  -3 -13  143.52   15.60
   0   3 -13  131.86   16.34
   0  -3 -13  114.88   15.99
  -2   4  -7   93.29   13.46
   2  -4   7   94.41   10.78
   2   4   7  101.18   12.13
   2   4  -7   55.88   12.13
  -2  -4  -7   73.31   11.93
  -2   4  -7   86.23   11.38
  -2  -4  -7   77.76   14.50
   2   4   7   71.27   13.68
   2  -4   7   78.96   10.07
   0   1 -15  177.71   18.30
   0  -1 -15  157.50   18.15
   0   1  15  139.94   19.98
   3  -3   3  230.13   23.48
   3   3  -3  220.91   24.13
  -3  -3  -3  205.89   26.85
   3  -3   3  254.95   25.87
   3   3  -3  185.71   25.03
   3  -3  -3  220.80   24.69
   3   3   3  253.40   27.82
   3  -1   8  326.40   29.05
   3  -1  -8  285.11   28.50
   3  -1  -8  299.46   28.69
  -3   1  -8  291.38   29.78
   3   1  -8  286.64   29.26
   3   1  -8  243.08   27.85
   3   1   8  230.69   27.58
  -3  -1  -8  278.42   30.95
   3  -1   8  280.72   30.70
  -2  -3 -10  210.47   23.53
   2   3 -10  222.47   21.48
  -2   3 -10  244.02   24.78
   2   3  10  225.80   26.16
   2  -3  10  150.33   20.13
   2  -3  10  188.92   20.57
  -2  -3 -10  174.10   21.34
  -2   3 -10  198.32   25.90
   2   3 -10  205.01   20.79
   0   5  -8   97.55   15.35
   0   5  -8   89.91   13.60
   0   5   8   97.46   12.74
   1  -5   7  879.58   80.70
  -1   5  -7  786.66   77.22
   1   5   7  753.11   76.56
   1  -5  -7  742.23   75.98
  -1   5  -7  778.20   76.47
  -1  -5  -7  840.35   81.28
  -1  -5  -7  767.26   82.28
   1  -5   7  742.56   80.44
   3   2  -7   21.28    7.79
   3  -2  -7   27.05    7.38
   3   2   7   22.73    6.83
  -3   2  -7   14.17    9.77
  -3  -2  -7   14.14   11.14
   3  -2   7   24.86   11.20
  -3  -2  -7   13.44    7.70
   3  -2   7   27.19    7.89
   3   2  -7   12.06    7.22
   3   2  -7   20.77    7.20
   3  -2   7   28.60    7.04
   3   3  -4    4.69    5.75
  -3  -3  -4   -8.82   11.96
   3  -3   4    9.18    7.03
   3  -3   4   13.09   10.11
   3   3  -4    4.97    9.04
   3   3  -4   11.48    7.36
   3   3   4    6.79    6.93
   3   3   4    3.77   11.27
   3  -3  -4   11.59    6.22
  -2   0 -13  753.45   77.94
  -2   0 -13  828.19   77.04
   2   0  13  684.96   78.03
   2   0 -13  798.96   76.88
   1   2 -14  250.10   26.62
  -1   2 -14  206.60   25.66
   1  -2 -14  220.46   23.75
  -1  -2 -14  231.32   26.61
  -1  -2 -14  250.85   26.17
   1   2  14  220.99   25.22
   1   2 -14  240.09   25.93
  -1   2 -14  219.33   23.77
  -2  -5   0  998.18  101.32
  -2   5   0 1013.19   99.52
   2   5   0 1005.05  100.59
  -1   0 -15  615.32   57.25
   1   0  15  565.05   58.44
   1   0 -15  511.75   57.07
  -1   0 -15  612.61   58.75
   2   2 -12  158.13   20.21
  -2   2 -12  176.68   21.82
   2   2  12  185.52   22.02
  -2  -2 -12  205.46   21.25
   2  -2  12  166.30   22.81
   2   2 -12  169.61   20.76
  -2  -2 -12  190.38   22.82
   2  -2  12  206.70   20.37
  -2  -2 -12  235.06   22.29
   3   0   9    3.80    5.10
  -3   0  -9   -3.18    9.47
   3   0  -9    5.70    7.17
   2  -5  -1  133.21   17.46
  -2  -5   1  123.09   19.83
   2   5   1  194.23   18.55
   2   5   1  144.95   19.18
  -2   5  -1  169.47   17.52
  -2  -5  -1  162.33   21.39
   2   4  -8  289.00   32.31
   2   4   8  311.05   33.91
   2  -4   8  304.48   31.31
  -2   4  -8  312.70   32.76
   2   4  -8  310.67   31.62
  -2  -4  -8  309.65   32.30
   2   4   8  324.50   33.04
  -2   4  -8  295.38   33.64
  -2  -4  -8  308.85   33.88
   0  -6   0    1.72    6.70
   0   6   0    2.20    7.62
   0   6   1   34.73    8.41
   0  -6  -1   24.66    7.82
   0  -6   1   17.59    7.32
   0   6  -1   25.78    8.80
  -2  -5  -2  377.84   39.75
   2  -5  -2  405.04   40.60
  -2   5  -2  400.63   40.63
   2  -5   2  360.70   37.00
   2   5   2  505.46   41.42
   2   5   2  350.56   41.54
  -2  -5   2  333.65   41.97
   2  -1 -13   87.49   12.31
  -2  -1 -13  112.35   15.06
   2   1 -13   76.26   11.86
   2   1 -13   89.07   12.88
   2  -1 -13   81.44   11.27
   2  -1  13  103.62   17.33
   2   1  13   92.22   14.30
  -2  -1 -13  101.89   12.79
   2  -1  13   98.64   11.81
  -1   4 -11  304.48   35.14
  -1  -4 -11  329.95   30.94
   1   4  11  374.15   35.19
   1   4 -11  286.12   31.35
   1  -4  11  270.79   29.88
  -1  -4 -11  286.37   31.24
  -1   4 -11  333.81   34.33
   1   4 -11  284.37   32.41
   1  -4 -11  272.01   33.48
   1   3 -13  401.00   39.50
   1   3  13  461.53   45.91
   1   3 -13  347.71   39.92
  -1  -3 -13  434.65   40.49
  -1   3 -13  409.58   46.05
   3   3  -5  567.08   59.52
   3   3  -5  536.71   60.65
   3  -3  -5  643.72   62.55
   3  -3   5  587.44   60.95
   3  -3   5  609.92   59.64
   3   3   5  606.82   62.69
   3   3  -5  623.96   60.24
  -3  -3  -5  596.34   61.94
   3  -3   5  638.05   59.77
   0  -6  -2    9.54    7.37
   0  -6   2    8.54    6.65
   0   6  -2   19.40    8.70
   0  -6  -2    2.07    9.43
   0   6   2   16.37    8.07
   1   1  15  313.87   36.08
  -1   1 -15  349.67   34.81
   1   1 -15  310.60   32.80
  -1  -1 -15  354.83   35.70
  -1  -1 -15  366.97   33.90
   1   1 -15  302.03   33.36
  -1  -1 -15  324.91   33.48
  -1   1 -15  339.97   36.40
   1  -1  15  304.89   35.32
   3   1  -9    5.22    6.93
   3  -1  -9    3.68    7.27
   3  -1  -9   -3.88    6.96
   3  -1   9    6.68    6.12
   3   1   9    1.58    5.62
  -3   1  -9   -1.88    9.13
   3  -1   9    3.55   10.56
  -3  -1  -9    5.39   10.25
   0   5   9  293.54   29.45
   0   5  -9  234.17   30.85
   0   5  -9  280.64   30.14
  -2   5  -3  209.23   25.15
   2  -5  -3  260.97   25.46
   2  -5   3  275.59   30.05
   2   5   3  227.26   26.84
   2   5  -3  327.82   30.85
  -2  -5   3  177.39   26.55
   2  -5   3  286.84   29.71
   0   2 -15    5.65    6.48
   0   2 -15    4.73   10.61
   0  -2 -15    9.02    7.71
   0   2 -15   11.90    7.54
   1   5   8  243.39   23.25
   1   5  -8  152.09   23.35
   1  -5   8  258.89   22.62
  -1  -5  -8  236.00   23.86
   1  -5  -8  226.77   23.02
  -1   5  -8  189.25   24.35
  -1  -5  -8  205.88   25.13
   1  -5   8  197.63   22.16
   1   5   8  211.08   23.82
  -1   5  -8  186.65   22.94
   0   4 -12  114.46   16.57
   0   4 -12   70.01   14.20
   0  -4 -12  115.24   13.58
  -3  -2  -8  315.79   34.35
   3  -2   8  374.55   34.24
  -3  -2  -8  353.34   36.58
   3   2  -8  281.62   33.72
   3   2  -8  328.06   34.55
   3  -2   8  328.82   36.06
   3   2  -8  342.13   34.38
   3   2   8  306.08   34.95
  -3   2  -8  368.88   36.65
   3  -2  -8  370.13   35.28
   0   6   3  887.30   83.57
   0  -6   3  748.67   82.66
   0   6  -3  888.05   83.81
   0  -6  -3  820.78   83.13
   0  -6  -3  839.48   84.12
   2   3 -11  191.86   20.45
  -2   3 -11  204.14   20.85
   2  -3 -11  189.93   20.70
  -2  -3 -11  198.93   20.28
  -2   3 -11  172.58   22.21
  -2  -3 -11  175.59   22.06
   2   3  11  158.08   21.95
   2  -3  11  160.03   18.82
   2  -3  11  159.24   19.13
   2   3 -11  176.59   19.45
  -2  -3 -11  163.34   20.38
   0   0 -16   19.75    7.27
   0   0  16   10.22   10.65
   0   3 -14  509.84   50.97
   0   3 -14  497.61   51.99
   0  -3 -14  484.42   50.55
   0  -3 -14  495.80   50.38
  -2   5  -4  199.09   21.65
   2   5  -4  177.63   23.35
  -2  -5  -4  165.33   22.22
   2   5   4  173.30   22.94
   2  -5   4  210.46   21.29
   2   5   4  250.51   22.41
   2  -5   4  221.85   21.86
   2  -5  -4  205.97   21.66
  -2  -5   4  138.65   22.78
  -2   5  -4  195.25   23.06
  -3  -3  -6   91.78   17.78
   3  -3  -6  137.00   15.58
   3  -3   6  104.24   16.26
   3   3  -6   82.16   15.13
   3   3   6  132.16   15.89
   3   3  -6  129.41   15.03
   3   3  -6  111.31   13.84
  -3   3  -6  113.87   17.14
  -3  -3  -6  102.56   14.54
   3  -3   6  138.57   14.56
   3  -3   6  126.67   13.79
   0  -6   4   13.94    6.33
   0   6  -4   12.44    8.37
   0  -6  -4   28.92   10.84
   0  -6  -4    9.65    7.96
   0   6   4    8.17    7.77
  -2   4  -9  206.37   23.17
   2   4   9  213.12   24.59
   2  -4  -9  205.64   22.70
   2  -4   9  207.75   21.06
   2   4  -9  159.47   21.90
   2   4  -9  199.90   21.31
   2   4   9  221.73   23.41
  -2  -4  -9  193.10   23.92
  -2   4  -9  203.48   24.51
  -2  -4  -9  209.38   22.29
   0   1 -16  843.42   80.21
   0  -1  16  717.83   81.23
   0  -1 -16  817.57   80.24
   3   0  10  110.35   13.87
   3   0 -10  130.56   15.43
  -3   0 -10  123.08   17.14
  -1  -6   0  246.19   33.73
   1  -6   0  307.25   33.90
   1   6   0  334.26   35.15
  -1   6   0  403.34   34.80
  -1  -6   0  314.81   35.90
  -1   6   1  476.57   42.79
   1  -6  -1  368.27   39.01
  -1  -6   1  328.73   40.53
  -1   6  -1  439.57   41.07
   1   6   1  360.89   40.09
   1  -6   1  442.72   42.04
  -1   6  -1  420.13   39.68
   1   6  -1  341.57   42.68
  -1  -6  -1  368.35   43.66
  -1   6  -2  400.54   40.60
   1  -6  -2  417.68   40.34
   1   6   2  352.74   41.00
  -1   6   2  391.60   38.29
   1  -6   2  397.48   37.65
  -1   6  -2  401.22   41.78
  -1  -6  -2  338.35   37.89
   1   6  -2  344.15   38.47
  -1  -6  -2  332.60   39.51
   2   5   5  117.12   17.86
  -2  -5   5   94.40   18.12
   2  -5   5  196.73   19.05
  -2  -5  -5  158.00   19.87
  -2  -5  -5  134.90   22.01
   2   5   5  198.04   17.82
   2   5  -5  101.08   19.88
   2  -5  -5  181.86   17.10
  -2   5  -5  127.92   16.62
   2  -5   5  207.22   18.71
  -2   0 -14   12.25   10.70
   2   0  14   28.02   11.74
  -2   0 -14   45.16    8.16
   2   0 -14   21.11    7.02
   2  -2  13  467.09   42.40
  -2  -2 -13  404.49   44.05
  -2   2 -13  397.03   43.57
   2  -2 -13  463.94   42.68
  -2  -2 -13  450.38   42.93
   2  -2  13  356.66   44.01
   2   2 -13  324.09   41.75
   2   2  13  375.13   43.13
   2   2 -13  395.70   42.64
  -2  -2 -13  546.96   43.79
  -3   1 -10  406.38   41.66
   3  -1 -10  421.09   40.45
  -3  -1 -10  375.11   43.20
   3   1 -10  419.12   42.05
   3  -1  10  378.89   43.27
   3  -1  10  433.15   41.62
   3   1  10  396.45   41.77
   3   1  10  365.78   39.84
   3  -1 -10  383.59   40.64
  -1   5  -9   19.44    8.72
   1  -5   9   48.84    7.72
   1   5  -9   36.03   10.44
  -1  -5  -9   51.92   10.62
   1  -5   9   31.84    7.25
  -1   5  -9   32.85   11.56
  -1  -5  -9   41.16   12.38
   1  -5  -9   36.52    8.80
   1   5   9   32.27   10.04
   1   5   9   38.24    8.23
  -1   2 -15  106.05   17.47
   1   2  15  116.05   16.88
  -1  -2 -15  123.01   14.91
  -1   2 -15  132.06   15.30
   1  -2 -15  108.30   14.95
  -1  -2 -15  107.02   15.98
   1   2 -15  124.88   15.41
  -1  -2 -15  119.46   17.70
   1   2 -15  125.35   14.91
   0  -6   5  638.73   63.38
   0   6  -5  587.96   64.56
   0  -6  -5  676.50   64.21
   0   6   5  651.89   64.37
   3  -2  -9   38.18    9.19
   3   2   9   41.41    8.41
  -3   2  -9   41.38   11.41
   3   2  -9   40.54    9.30
  -3  -2  -9   42.02   12.56
   3   2  -9   51.97    9.15
   3  -2   9   43.60   12.67
   3   2  -9   25.08    7.34
   3   2   9   36.29   12.42
   3  -2  -9   58.11    9.08
  -3  -2  -9   59.26   10.04
  -1  -4 -12  558.49   50.77
   1  -4 -12  552.02   53.67
   1   4 -12  492.99   52.14
  -1   4 -12  581.96   54.45
   1  -4  12  446.26   49.79
   1  -4 -12  418.19   53.47
   1   4  12  609.40   55.18
  -1   4 -12  461.77   55.05
   1  -4  12  453.28   50.22
   1   4 -12  545.78   51.40
  -1  -4 -12  615.60   52.70
   3   4   0   -3.26   10.56
   3  -4   0    4.39    5.51
   3   4   0    4.47    8.23
   3  -4   0    8.95    7.42
  -3  -4   0   14.84   12.26
   3  -4   0   -0.24    7.35
  -1  -6  -3  323.51   32.39
  -1  -6  -3  277.73   34.09
   1  -6   3  334.99   31.86
  -1   6   3  312.73   32.27
  -1   6  -3  280.01   30.70
   1  -6  -3  321.95   30.33
  -1   6  -3  281.36   31.94
   1   6   3  252.21   30.92
   1   6  -3  267.95   32.72
   3   4  -1  886.01   77.04
   3  -4   1  803.75   76.05
  -3  -4   1  603.34   74.96
   3   4   1  665.64   74.70
   3   4   1  859.40   74.17
   3  -4  -1  769.95   73.24
   3  -4  -1  712.54   73.06
   3  -4   1  742.80   76.50
  -3  -4  -1  698.78   78.13
   3   4  -1  711.13   77.49
   3  -4   1  720.81   75.87
  -3  -3  -7  391.44   39.59
   3   3  -7  317.76   37.33
   3  -3  -7  387.81   39.66
   3  -3   7  389.31   38.76
   3  -3   7  374.36   36.86
   3   3  -7  387.98   37.55
  -3   3  -7  391.85   41.05
  -3  -3  -7  316.56   37.03
   3   3   7  386.83   39.98
   3   3   7  386.87   41.65
   3   3  -7  345.62   36.75
  -1   0 -16    1.86    7.94
  -1   0 -16   15.49    7.42
  -1   0 -16   11.44   11.77
   1   0 -16   11.37    7.28
   1   0  16   -0.35   11.12
   2  -1 -14   59.16   10.39
   2   1  14   38.06   12.07
   2   1 -14   41.80    9.93
   2  -1  14   56.72   13.58
  -2  -1 -14   64.60   13.10
   2  -1  14   48.54    8.73
  -2  -1 -14   69.14   10.08
   2  -1 -14   43.40    8.27
   1   3 -14  212.08   28.17
  -1  -3 -14  255.21   28.22
   1   3 -14  260.46   26.02
  -1   3 -14  257.16   26.27
   1   3 -14  229.57   26.68
  -1   3 -14  230.99   27.77
   1  -3 -14  212.85   25.15
   1   3  14  254.93   27.33
   1  -3 -14  221.26   25.62
  -1  -3 -14  280.32   27.29
   1  -3  14  228.70   25.74
   3   4  -2   59.98   10.87
   3   4  -2   36.56   12.37
   3  -4   2   51.39   10.83
   3  -4   2   48.64    8.30
   3  -4   2   53.93    9.49
  -3  -4   2   27.45   12.96
  -3  -4  -2   52.68   14.45
   3   4   2   55.29   13.39
   3  -4  -2   60.50    8.93
   3   4   2   59.16   10.64
   3  -4  -2   60.85    9.79
   2  -3  12  328.87   36.69
   2   3  12  347.30   39.35
   2   3 -12  326.59   37.30
  -2   3 -12  350.95   39.41
  -2   3 -12  389.60   38.23
  -2  -3 -12  416.26   38.16
  -2  -3 -12  368.46   39.15
   2   3 -12  350.08   37.13
  -2  -3 -12  401.82   37.65
   2  -3 -12  361.87   38.09
   0   4 -13  205.15   21.53
   0  -4 -13  200.16   20.51
   0   4 -13  165.47   23.25
   0  -4 -13  139.63   21.00
   2  -5   6  122.52   13.23
   2   5   6   95.44   14.85
  -2  -5  -6   84.43   17.40
   2  -5  -6  117.28   13.20
  -2   5  -6   79.91   12.88
  -2  -5   6   61.07   14.35
  -2  -5  -6  108.32   14.91
   2   5  -6   81.82   15.35
   2  -5   6  126.65   13.92
   2   5   6  128.50   13.78
  -2   5  -6   97.54   14.95
   1   6   4   43.44   10.72
  -1   6  -4   27.46    9.72
  -1  -6  -4   46.60   12.96
   1  -6   4   57.58    8.83
   1  -6  -4   65.06    9.88
   1   6  -4   35.10   10.25
  -1  -6  -4   45.67   10.41
  -1   6  -4   25.83   11.68
   1  -6   4   65.50    8.01
   1  -1  16  104.18   13.32
  -1  -1 -16  112.44   14.22
   1   1  16  113.61   16.53
  -1   1 -16  121.35   17.23
  -1   1 -16  109.17   13.62
  -1  -1 -16  125.20   15.12
   1  -1  16  108.06   18.16
   1  -1 -16   90.68   13.62
  -1  -1 -16  118.84   17.61
   1   1 -16  111.42   14.52
   3  -4  -3  320.62   32.97
   3   4  -3  247.15   32.69
   3  -4   3  290.34   32.04
   3  -4   3  293.78   30.58
   3   4  -3  334.54   32.01
  -3  -4  -3  267.01   33.99
   3   4   3  347.66   34.11
   3  -4   3  310.55   30.92
   3  -4  -3  349.45   33.33
   2   4  10   99.40   15.83
   2   4  10  115.83   14.45
   2   4 -10  107.52   13.52
  -2   4 -10  111.35   16.03
  -2   4 -10  106.37   13.93
   2  -4  10  110.04   13.10
   2  -4  10  115.61   13.27
  -2  -4 -10  103.80   15.25
   2   4 -10   83.28   14.53
  -2  -4 -10  110.87   17.22
   2  -4 -10   98.09   13.34
   0  -6   6   87.23   13.39
   0  -6   6  135.76   13.84
   0   6  -6  122.21   16.19
   0   6   6  121.43   15.17
   0  -6  -6  110.80   16.22
   0   6  -6   98.55   17.31
   0  -6  -6  123.71   15.42
   0   2 -16  162.96   16.85
   0  -2 -16  150.40   16.47
   0   2 -16  136.72   19.47
   0   2 -16  114.68   16.79
  -3   0 -11   -8.96   10.69
   3   0 -11    2.59    7.44
   3   0  11    1.72    5.33
   3   0 -11    6.17    7.73
   0  -3 -15   51.13    9.72
   0   3 -15   43.92   10.20
   0  -3 -15   39.94    8.66
   0   3 -15   47.97   13.41
   3  -4  -4  154.71   16.55
   3   4   4  161.90   17.88
   3  -4  -4  160.43   17.07
   3  -4   4  169.12   18.01
   3  -4   4  167.60   17.47
  -3  -4  -4  130.58   21.76
   3  -4   4  124.24   19.17
   3   4  -4  186.53   19.39
   3   4  -4  105.86   20.26
  -3  -3  -8  297.45   34.98
  -3  -3  -8  303.80   32.69
   3   3  -8  339.19   32.99
   3   3  -8  243.35   32.58
   3   3   8  316.18   33.86
  -3   3  -8  314.45   35.23
   3   3  -8  301.11   32.22
   3  -3   8  344.48   32.26
   3  -3   8  304.93   34.22
   3   3   8  303.29   35.49
   3  -3  -8  353.77   33.80
   1   5 -10   22.21   12.36
   1  -5  10   55.04    8.22
  -1  -5 -10   38.91   10.84
  -1   5 -10   25.71    9.01
   1  -5 -10   41.08    9.18
   1   5  10   39.57   10.23
  -1  -5 -10   29.41   12.43
  -1   5 -10   34.23   11.66
   1   5 -10   48.46   11.65
   1  -5  10   31.55    7.52
   1   6   5   43.16   10.53
   1   6  -5   22.21    9.83
  -1   6  -5   37.94   11.83
   1  -6   5   24.45    6.40
   1  -6   5   35.87    7.47
  -1   6  -5   28.93    9.64
  -1  -6  -5   23.97    9.21
  -1  -6  -5   21.01   11.97
   0   0 -17    5.96    7.25
   4   0   0 1155.94  103.41
   4   0   0  904.53  101.81
   4   0   0 1118.40  102.63
   3   2 -10   98.84   14.15
   3  -2  10  107.12   16.51
  -3  -2 -10  121.21   16.91
   3  -2 -10  100.47   13.15
   3   2  10   86.56   15.01
   3  -2 -10   94.39   12.34
   3   2 -10   93.82   13.72
  -3   2 -10   89.38   14.75
   3   2  10   81.22   12.03
   3  -2  10  116.32   13.41
  -3  -2 -10  111.60   14.59
   4   0  -1   15.01    6.62
   4   0   1   15.58   11.78
   4   0  -1   15.58    8.12
   4   0   1   15.51    7.86
   4   0   1   19.17    6.39
   4   0  -1   19.51    8.87
  -3  -1 -11   15.81   10.91
   3  -1  11   28.05    7.08
   3  -1 -11   15.48    7.82
  -3   1 -11    9.93   10.22
  -3  -1 -11   16.64    9.26
   3   1 -11   26.76    8.28
   3   1  11   14.76    6.26
   3   1  11   11.22   10.36
   3  -1 -11   12.31    8.22
   0  -5 -11  484.64   47.61
   0  -5 -11  452.95   48.19
   2   5   7   56.13   11.41
   2  -5   7   25.93    7.55
  -2  -5  -7   19.10    9.59
  -2  -5  -7   40.42   12.90
   2  -5   7   20.46    6.65
   2  -5  -7   21.94    8.95
  -2   5  -7   44.47   11.65
  -2   5  -7   58.89    9.30
   2   5   7   15.96    8.83
   4   0   2  317.71   30.62
   4   0   2  362.68   33.13
   4   0  -2  306.66   30.86
   4   0   2  242.13   29.49
   4   0  -2  263.64   29.90
   0  -6   7  926.34   85.56
   0   6  -7  876.85   86.61
   0   6  -7  798.67   87.40
   0  -6  -7  805.48   85.98
  -2  -2 -14   16.43    7.77
   2  -2 -14   18.21    8.58
  -2  -2 -14   -0.38   11.06
   2   2 -14   11.31    7.64
   2  -2  14   12.32   11.91
   2  -2 -14    0.18    6.00
   2  -2  14    9.38    6.01
   0   1 -17    6.20    7.36
   0  -1  17    9.75   11.00
   0  -1 -17   -1.21    6.82
   0  -1 -17    5.48    6.36
   0   1 -17   17.45   11.89
   1  -4  13  258.55   24.72
  -1  -4 -13  237.60   24.90
  -1  -4 -13  270.22   27.61
   1   4 -13  211.32   27.02
   1  -4  13  206.06   23.83
   1   4 -13  189.68   25.50
   1  -4 -13  206.84   23.43
   1  -4 -13  210.54   23.12
   1   4  13  222.69   24.86
   4   1   0    2.91    6.20
   4   1   0    8.85   12.27
   4  -1   0    4.01    8.32
   4   1   0    2.95    6.95
   4  -1   0   12.48    7.96
   4  -1   0    1.15    6.13
  -3  -4  -5  160.26   21.25
   3   4   5  161.16   18.48
   3  -4   5  167.45   17.28
   3   4  -5  177.94   18.68
   3  -4   5  129.33   18.85
   3   4  -5  135.27   16.44
   3   4  -5   96.26   18.93
   3  -4  -5  162.92   17.54
   3  -4   5  147.13   16.59
   3  -4  -5  165.34   17.13
   4  -1   1  133.36   15.66
   4   1   1  165.23   19.88
   4  -1   1  138.26   16.92
   4  -1  -1  159.01   16.88
   4   1  -1  134.26   16.57
   4   1   1  127.37   15.75
   4   1   1  113.48   15.22
   4  -1   1  176.69   18.42
   4  -1  -1  121.95   15.39
   4   1  -1  157.27   18.83
   4   1  -1  114.69   15.85
  -2   0 -15   -2.58    7.08
   2   0  15    6.07   10.84
   2   0 -15    9.28    7.69
  -2   0 -15    5.94   10.76
   4   0  -3   63.55   10.89
   4   0   3   57.04    9.69
   4   0   3   55.30    8.65
   4   0  -3   45.77    9.30
  -1   6  -6   -5.49   10.95
   1   6  -6   -1.25    8.86
  -1  -6  -6   -3.07   11.55
  -1   6  -6    5.57    8.40
   1  -6   6    3.55    6.34
   1   6   6   14.69    9.32
   1  -6   6   15.72    5.81
  -1  -6  -6    5.51    8.77
   4  -1  -2  110.04   13.50
   4   1   2   94.48   13.50
   4  -1  -2  113.42   14.80
   4   1  -2  114.43   15.10
   4  -1   2  116.26   15.08
   4   1  -2   96.86   14.22
   4   1  -2  132.86   16.02
   4   1   2  135.96   17.89
   4   1   2  104.12   13.20
  -1  -2 -16  291.08   28.02
   1   2 -16  247.50   27.06
  -1  -2 -16  241.38   26.96
  -1   2 -16  274.85   30.59
   1  -2 -16  258.14   28.48
   1  -2  16  218.69   29.06
   1   2 -16  254.97   27.43
   1   2  16  264.91   29.83
  -1  -2 -16  325.71   30.38
   1  -2  16  241.69   26.49
  -2  -4 -11  214.71   22.80
   2   4 -11  147.26   23.39
   2  -4  11  198.99   20.79
  -2  -4 -11  180.11   24.12
  -2   4 -11  160.21   21.50
   2   4  11  182.69   20.02
  -2   4 -11  169.65   20.00
   2   4 -11  122.14   22.05
   2   4  11  157.99   21.29
   2   4 -11  180.07   21.17
   2  -4 -11  182.33   19.36
   2  -4  11  218.19   21.08
   2  -3  13   23.69    6.73
  -2   3 -13   17.30   11.00
   2   3 -13   27.51    7.84
  -2  -3 -13   16.36    8.11
   2   3  13   11.25   10.60
   2  -3 -13   18.62    8.23
   2   3 -13   16.42    8.40
  -2  -3 -13   18.22   10.51
  -2  -3 -13   27.11   12.21
   2   1 -15  125.54   16.08
   2   1  15  151.82   19.55
  -2   1 -15  145.66   19.11
   2  -1  15  125.06   14.81
   2  -1 -15  114.81   17.05
  -2  -1 -15  133.82   15.77
  -2  -1 -15  127.70   18.20
   2  -1  15  103.05   18.51
   1  -3 -15   25.23    8.27
  -1   3 -15   34.14   11.88
  -1   3 -15   41.14    9.00
   1  -3 -15   11.67    7.51
   1   3  15   28.02   10.99
   1  -3  15   22.60    7.33
   1   3 -15   24.86    7.66
   1   3 -15   37.54   12.60
  -1  -3 -15   44.44   12.31
  -1  -3 -15   28.59   10.35
   1   3 -15   29.40    8.99
   0   4 -14    4.26    8.44
   0  -4 -14   22.62    8.84
   0   4 -14    4.64   11.23
   0  -4 -14   12.47    6.87
   3   3  -9  232.88   32.40
   3   3   9  338.97   35.64
   3  -3  -9  360.68   35.43
   3   3   9  324.75   37.20
  -3   3  -9  329.16   36.93
   3   3  -9  298.32   32.38
   3  -3   9  329.35   32.33
   3  -3   9  335.76   34.94
   3   3  -9  335.14   32.99
  -3  -3  -9  302.13   32.82
  -3  -3  -9  329.80   35.13
   4   1  -3  132.34   17.82
   4  -1   3  187.80   20.71
   4   1   3  132.97   16.69
   4   1  -3  153.68   18.47
   4  -1  -3  159.36   17.09
   4  -1  -3  159.42   18.19
   4   1   3  127.41   16.38
   4  -1   3  165.53   18.34
   4   1  -3  149.33   18.17
  -4  -1  -3  189.80   23.19
   4   0  -4   32.23    9.74
   4   0   4   34.20   12.65
   4   0   4   22.76    6.50
  -4   0  -4   33.62   14.38
   4   0   4   37.86    7.91
   4   0  -4   24.68    7.66
  -3   0 -12   40.15   12.08
   3   0  12   58.10   12.92
   3   0  12   37.74    8.02
   3   0 -12   56.95    9.92
   3   0 -12   40.76    9.39
   2   5   8  317.71   31.66
   2  -5  -8  305.10   31.13
   2  -5   8  298.08   30.03
  -2  -5  -8  278.78   33.32
   2   5   8  279.61   32.42
   2  -5   8  305.64   30.06
   2   5  -8  252.57   31.65
  -2   5  -8  283.46   31.43
  -2  -5  -8  268.22   31.08
  -2   5  -8  286.09   32.79
  -1   0 -17  203.05   22.60
  -1   0 -17  267.15   26.10
   1   0 -17  189.56   22.78
  -1   0 -17  196.08   22.82
   1   0  17  192.62   25.09
   3   4  -6   68.68    9.70
  -3  -4  -6   61.60   11.29
   3   4  -6   46.94   12.38
   3   4  -6   73.24   11.84
   3  -4   6   67.08   12.84
  -3  -4   6   24.40   11.75
   3  -4  -6   76.54    9.77
  -3  -4  -6   61.50   15.06
   3  -4  -6   68.11   10.55
   3   4   6   56.78   13.21
  -3   4  -6   62.54   12.66
   3   4   6   67.06   11.14
   0   6  -8    9.95   11.42
   0  -6  -8   18.04    9.00
   0  -6   8   30.44    7.01
   0   6  -8    4.18    9.05
   1  -5  11   14.99    6.67
   1   5 -11   16.78   12.34
   1  -5 -11   15.09    8.11
  -1   5 -11    9.62    8.29
   1   5  11    8.05    9.59
  -1  -5 -11   12.84   12.30
  -1  -5 -11    4.99    7.54
  -1   5 -11   -1.14   11.03
   1  -5  11   12.57    6.00
   1   5 -11    7.39    9.54
  -1  -5 -11    6.19    9.49
   3  -2 -11   72.16   10.27
   3   2 -11   58.90   10.67
  -3   2 -11   72.36   13.17
   3   2  11   46.51    9.57
   3  -2 -11   59.27   10.97
   3   2 -11   55.73   10.53
   3  -2  11   67.75    9.84
   3  -2  11   62.26   13.79
  -3  -2 -11   65.48   14.00
  -3  -2 -11   69.36   11.65
   3   2  11   60.51   13.14
   4  -1   4   42.77    8.89
   4   1  -4   37.78    9.64
   4   1  -4   40.36    8.61
   4   1   4   33.12    7.50
   4  -1  -4   35.92    8.49
   4   1   4   39.35    7.92
  -4  -1  -4   49.94   15.02
   4  -1  -4   43.99   10.09
   4  -1   4   45.74   12.58
   1  -6  -7   40.07    9.56
  -1  -6  -7   22.48   12.39
   1  -6   7   39.96    7.73
  -1   6  -7   36.32    9.96
   1  -6   7   42.71    7.77
  -1  -6  -7   43.66   10.74
  -1   6  -7   40.51   12.46
   1   6   7   31.34   10.05
   3   1 -12  636.06   65.22
   3  -1  12  660.60   64.73
  -3  -1 -12  654.75   66.47
   3  -1 -12  679.73   63.16
   3   1  12  558.27   63.75
   3  -1  12  579.00   64.20
  -3  -1 -12  727.60   65.64
  -3   1 -12  673.63   63.90
   3   1  12  553.26   62.14
   3  -1 -12  666.15   62.77
   1   1 -17   23.73    8.23
  -1   1 -17   22.23   12.31
   1   1  17   30.63   11.97
  -1  -1 -17   43.80    9.85
   1  -1  17   28.19    6.94
   1  -1 -17   43.85    9.26
   1  -1  17   20.66   13.51
  -1  -1 -17   27.47   13.44
  -1   1 -17   30.94    8.60
  -1   1 -17   25.62    9.22
  -1  -1 -17   19.28    7.99
  -4   0  -5  383.63   37.84
   4   0   5  273.44   33.73
   4   0   5  362.79   34.67
   4   0  -5  407.01   35.92
   4   0   5  358.38   37.23
   4   0  -5  296.99   34.45
   0  -5 -12   34.87    7.89
   0   5 -12   39.28   12.47
   0   5 -12   29.55    9.80
   0  -5 -12   42.02   10.29
   0   2 -17  352.26   33.72
   0  -2 -17  252.45   32.38
   0   2 -17  363.16   35.43
   0  -2 -17  290.06   32.68
   0   2 -17  333.16   32.87
   4   2   0  154.34   21.42
   4   2   0  151.43   18.17
   4  -2   0  177.92   19.22
   4   2   0  156.51   18.57
   0  -3 -16  389.10   40.63
   0  -3 -16  361.01   40.51
   0   3 -16  406.60   42.86
   0   3 -16  426.19   41.58
   4   2   1   93.43   13.36
   4  -2   1  109.37   14.28
   4   2  -1  140.16   17.61
   4  -2  -1  121.83   14.75
   4   2   1  106.79   14.09
   4   2   1  144.45   18.96
  -4  -2  -1  111.83   19.29
   4   2  -1  102.82   13.79
   4   2  -1   99.39   13.46
  -2  -6   0   14.86   12.24
   2   6   0   10.04   10.13
  -2  -6   1  150.01   20.28
   2  -6   1  218.38   21.93
   2   6   1  128.81   18.80
   2   6  -1  136.80   22.98
   2  -6   1  228.14   20.97
  -2  -6  -1  143.50   24.51
   4   2   2  136.80   16.75
   4   2  -2  144.60   19.24
   4   2  -2  114.66   16.51
   4   2   2  164.09   21.54
   4   2  -2  132.64   16.39
   4  -2   2  145.79   16.90
  -4  -2  -2  173.58   22.30
   4  -2   2  183.72   18.31
  -3  -4  -7  140.35   20.99
  -3  -4   7   85.67   17.95
   3   4  -7  190.39   18.58
   3   4  -7  105.13   18.52
  -3   4  -7  150.43   19.60
  -3  -4  -7  135.58   18.05
   3  -4   7  148.64   19.76
   3  -4  -7  158.83   16.87
   3   4   7  161.72   17.69
   3   4   7  122.76   19.47
   3  -4  -7  153.55   17.06
   4  -1  -5  314.82   31.79
  -4   1  -5  399.12   35.46
  -4  -1  -5  329.35   35.22
   4  -1  -5  348.07   32.89
   4   1   5  294.87   31.21
   4   1  -5  265.18   31.51
   4  -1   5  331.66   33.96
   4  -1   5  306.80   31.71
   4   1   5  371.71   35.02
   4   1  -5  310.51   32.32
   4   1   5  240.29   30.93
   2   6   2  215.16   25.98
   2   6  -2  208.07   27.09
   2  -6   2  251.72   25.21
  -2  -6   2  229.71   27.11
   2  -6   2  225.14   24.32
   1  -4  14   76.07   10.95
  -1  -4 -14   72.28   11.08
  -1  -4 -14   99.57   15.53
   1  -4 -14   62.95   10.64
   1   4 -14   56.45   14.73
   1  -4 -14   70.06   10.52
   1   4 -14   79.84   13.00
   2   5   9  125.38   19.04
  -2   5  -9  137.59   17.80
   2   5   9  178.49   18.17
   2  -5  -9  151.20   17.69
  -2   5  -9  136.52   19.64
   2  -5   9  166.62   18.22
  -2  -5  -9  158.90   22.33
  -2  -5  -9  166.78   20.03
   2  -5   9  169.86   18.16
   2   5  -9  123.52   19.94
   0   0 -18   26.29    8.65
   3  -3  10  248.94   24.87
   3   3 -10  153.46   24.49
   3   3 -10  225.97   25.06
  -3  -3 -10  235.18   27.56
   3  -3 -10  266.76   28.78
  -3   3 -10  267.73   30.51
   3   3 -10  235.09   25.58
   3   3  10  267.21   28.85
   3  -3 -10  279.38   28.58
   3   3  10  255.67   30.53
   3  -3  10  261.58   28.04
  -3  -3 -10  242.29   25.72
   2   2 -15   53.68   10.59
   2  -2  15   64.61    9.67
  -2  -2 -15   60.08   14.26
   2  -2  15   61.40   15.09
  -2  -2 -15   61.74   10.52
   2  -2 -15   61.45   11.28
   2  -2 -15   56.82    9.40
   2   2  15   66.88   14.06
  -4   0  -6   48.68   13.81
   4   0   6   43.50   12.99
   4   0  -6   34.36    8.56
   4   0   6   39.09    8.45
   4   0  -6   47.12   10.66
   4   0   6   34.44    7.07
  -2  -4 -12   12.04   10.50
   2  -4  12    4.08    6.51
   2   4 -12   -3.56    8.74
   2  -4 -12    0.44    6.83
  -2   4 -12    4.41    7.20
   2  -4 -12   -3.57    7.18
   2   4  12    5.64   10.41
   2  -4  12    1.45    6.58
  -2   4 -12   -2.65   10.51
   2   4  12   -0.25    6.97
   2   4 -12   -4.95   11.84
  -2  -4 -12   -9.24   12.63
   2   4 -12    2.82    7.03
   4   2  -3  186.71   22.90
   4   2   3  236.44   26.11
  -4  -2  -3  220.86   27.75
   4   2  -3  181.03   24.45
   4   2   3  190.09   21.69
   4  -2   3  252.69   25.22
   4  -2   3  225.92   23.37
   0   6  -9  161.92   20.66
   0   6  -9  172.94   22.46
   0  -6  -9  163.08   20.05
   2  -6   3   12.65    5.64
   2  -6   3    1.64    7.27
  -2  -6   3    2.02   11.60
  -2  -6  -3   -0.46    8.65
   2   6   3   12.36    7.98
   2   6   3   28.58   10.00
   2  -6  -3    6.43    8.10
  -2   6  -3    8.28    7.71
   1   6   8   24.59    9.28
  -1   6  -8   16.21    8.78
  -1  -6  -8   15.69   12.40
  -1  -6  -8   15.45    9.94
  -1   6  -8   14.54   11.07
   1  -6  -8    0.48    8.55
   1  -6   8   19.18    6.82
   1  -6   8   25.18    6.76
   2   0  16  100.73   18.86
  -2   0 -16  136.22   16.09
  -2   0 -16  135.74   19.06
  -2   0 -16  155.02   18.20
   2   0 -16  115.04   16.72
   2  -3  14  194.14   25.74
  -2  -3 -14  247.98   24.98
   2   3 -14  212.38   23.10
  -2  -3 -14  232.35   26.10
  -2  -3 -14  225.89   23.35
   2  -3 -14  198.23   22.70
   2   3  14  215.48   24.80
   2   3 -14  169.98   22.84
  -2   3 -14  183.11   24.36
   2  -3  14  186.52   22.50
   0  -1 -18  456.10   46.30
   0   1 -18  493.93   48.56
   0  -1 -18  384.02   45.45
   0   1 -18  478.61   46.41
   3   0 -13   77.68   11.98
   3   0 -13   62.23   11.28
  -3   0 -13   66.75   13.74
   3   0  13   70.78    9.99
   3   0  13   67.41   13.96
  -4   1  -6  273.27   28.02
   4   1  -6  189.85   23.32
  -4  -1  -6  241.63   27.39
   4  -1   6  224.47   23.38
  -4  -1  -6  184.42   22.78
   4  -1   6  231.10   26.09
   4   1   6  190.08   23.44
   4   1  -6  227.12   24.38
   4  -1  -6  234.93   24.53
   4   1   6  282.44   27.50
   1  -5  12   43.96    8.23
   1  -5  12   22.65    6.62
  -1  -5 -12   13.33   12.37
   1  -5 -12   32.66    9.12
  -1   5 -12    1.21   10.51
   1   5 -12   16.22   11.97
  -1   5 -12    5.78    8.56
   1   5 -12   21.83    9.92
  -1  -5 -12   22.63    7.96
   1   5  12   18.73    9.74
  -1  -5 -12   31.41   11.09
   4   2   4  138.15   19.09
   4   2  -4   77.04   15.76
  -4  -2  -4  136.85   21.11
   4   2   4  109.56   14.36
   4   2  -4  111.86   15.54
   4  -2   4  147.16   15.81
   4  -2   4  145.00   18.49
   3   5   0   31.95   10.21
   3  -5   0   29.16    8.35
   3  -5   0   31.21    6.55
  -3  -5   0   15.11   13.84
  -2  -6  -4  186.87   23.59
   2   6   4  229.14   20.97
   2  -6   4  158.76   18.33
  -2   6  -4  164.44   20.25
  -2  -6  -4  143.33   19.83
   2  -6   4  180.78   19.11
   2  -6  -4  198.44   20.46
  -2  -6   4  119.41   21.88
   2   6   4  159.21   21.52
  -2   6  -4  151.34   21.78
  -3   2 -12    4.87   10.41
   3  -2  12   18.72    6.96
   3  -2 -12   18.18    7.63
   3   2  12   21.90   11.25
   3  -2 -12   22.13    9.25
   3   2  12   13.65    7.12
   3   2 -12   18.67    8.29
   3  -2  12   21.12   11.41
  -3  -2 -12   18.19    9.71
   3   2 -12   24.46    8.07
   0   4 -15  658.83   58.76
   0   4 -15  557.54   59.53
   0  -4 -15  559.13   57.45
   0  -4 -15  510.64   57.57
  -1  -2 -17  154.86   19.08
   1   2 -17   97.77   14.01
   1  -2 -17  104.56   14.69
  -1   2 -17  120.41   18.16
   1  -2  17   96.71   13.27
   1  -2  17   86.75   17.30
   1   2 -17   99.85   14.03
  -1  -2 -17  105.55   13.80
  -1  -2 -17  138.24   15.72
   0  -7   0   11.07    8.15
   0   7   0    4.06    8.96
   3   5  -1  156.85   17.38
  -3  -5  -1   95.92   20.05
   3  -5  -1  131.51   15.05
   3   5   1   80.01   17.09
   3   5   1  147.54   16.86
  -3  -5   1   91.79   18.72
   3   5  -1  106.46   18.18
   3  -5   1  112.77   14.41
   3  -5   1  145.62   15.76
   3  -5  -1  113.11   13.64
  -2  -1 -16   15.08    8.00
   2   1  16    2.99   11.44
  -2   1 -16    8.51    6.85
  -2  -1 -16   10.72   10.78
   2   1 -16   19.66    8.95
  -2  -1 -16    7.92   12.28
   2  -1  16   19.53   11.67
  -2   1 -16    9.78   11.41
   2  -1 -16    4.30    8.73
   2  -1  16   10.91    6.42
   0  -7  -1 1304.45  121.85
   0   7  -1 1215.63  122.52
   0   7   1 1150.19  122.27
   0  -7   1 1233.32  121.65
   1   3 -16  203.40   22.85
   1   3 -16  195.07   22.00
   1   3 -16  207.32   24.71
  -1  -3 -16  223.23   23.44
  -1  -3 -16  233.97   25.30
   1  -3 -16  202.50   22.83
  -1   3 -16  199.43   25.27
  -1   3 -16  201.15   23.24
   1  -3  16  174.41   21.69
  -3  -4  -8   50.32   14.88
   3  -4  -8   82.80    9.99
   3   4   8   52.07   13.32
   3  -4   8   69.45   10.45
  -3   4  -8   55.55   13.25
   3   4   8   59.69   11.03
   3   4  -8   68.55   11.38
   3  -4   8   70.61    9.84
   3   4  -8   36.69   11.62
  -3  -4  -8   60.80   11.31
   3  -4   8   52.50   13.43
   3  -5  -2   20.03    8.27
   3  -5   2   19.16    8.13
   3   5  -2   26.22   11.88
  -3  -5  -2   -0.97   14.19
   3  -5   2   24.29    6.29
   3   5   2   27.23    9.89
   3  -5  -2   22.48    6.44
   3   5  -2   24.76    9.90
  -3  -5   2    6.72   12.65
   0  -7  -2   16.56    8.97
   0   7  -2   48.68   10.86
   0   7   2   62.47   10.77
   0  -7   2   17.83    8.35
   4   0   7    3.72   11.86
   4   0  -7    0.31    9.04
  -4   0  -7    7.44   12.85
   4   0   7   12.96    6.76
   4   0   7   17.50    5.68
   4   0  -7    9.77    7.66
   3  -1  13   16.07    5.74
   3  -1 -13    5.94    7.41
   3   1  13    7.24    6.62
  -3   1 -13   10.31   10.43
   3   1  13    2.44   10.72
  -3  -1 -13    7.87   10.93
   3  -1  13    8.44    6.30
  -3  -1 -13   13.75    9.87
   3  -1 -13    7.23    8.58
   3   1 -13   19.06    8.62
   0   5 -13  335.28   36.68
   0  -5 -13  317.62   34.76
   0   5 -13  348.90   35.30
   0  -5 -13  309.04   33.80
   4   2   5   48.32   13.95
   4   2   5   21.73    7.51
   4  -2  -5   32.72    9.01
  -4  -2  -5   33.63   15.12
   4   2  -5   26.86    8.74
   4  -2   5   35.59    8.36
   4  -2   5   26.58   12.33
  -1   0 -18  339.38   33.13
   1   0 -18  297.35   33.30
  -1   0 -18  345.68   36.15
   1   0  18  279.04   35.24
  -1   0 -18  308.02   33.13
   3   5   3  526.41   45.65
   3  -5   3  391.84   42.53
  -3  -5  -3  369.78   46.25
   3  -5   3  449.70   43.15
   3  -5   3  359.00   43.68
   3   5  -3  411.15   45.58
   3   5  -3  535.52   44.80
   3  -5  -3  471.00   44.30
   3  -5  -3  408.12   43.63
   2   5 -10  386.48   43.93
   2  -5  10  408.42   42.27
   2   5  10  430.38   44.85
   2  -5 -10  414.69   44.44
  -2  -5 -10  457.02   45.80
  -2  -5 -10  390.21   43.62
   2  -5  10  436.16   42.59
  -2   5 -10  453.99   45.22
  -2   5 -10  431.79   46.43
   2   5  10  442.98   46.07
  -2  -6  -5  155.59   20.24
   2  -6   5  199.37   19.50
   2   6  -5  166.07   21.39
   2   6   5  203.61   20.68
  -2  -6  -5  155.13   23.34
   2  -6   5  158.42   18.68
  -2   6  -5  157.40   20.45
   2  -6  -5  183.04   20.55
  -2   6  -5  177.13   22.41
   2   6   5  159.95   21.64
   0   7   3  201.43   24.89
   0   7  -3  207.30   25.47
   0  -7   3  225.26   23.74
   0  -7  -3  228.46   24.52
   1  -6   9  104.78   12.99
   1  -6   9  108.06   13.50
   1   6  -9  137.93   17.35
  -1  -6  -9   85.98   15.48
   1   6   9  110.27   15.88
  -1   6  -9  108.51   17.33
  -1  -6  -9  121.72   18.34
   1  -6  -9   93.55   14.85
  -1   6  -9  130.43   15.85
   3  -3 -11   13.06    8.31
   3  -3 -11   13.06    7.05
  -3  -3 -11   21.94    9.66
   3   3 -11   16.34    8.19
   3  -3  11   16.04    6.90
  -3   3 -11   14.44   11.22
   3   3  11   19.10   11.68
   3  -3  11   25.38   12.35
   3   3  11   12.48    7.51
   4  -1   7   27.93   12.20
   4  -1   7    7.28    6.77
   4   1  -7   13.97    7.71
   4  -1  -7   19.13    7.76
  -4  -1  -7   12.77   12.64
  -4  -1  -7   10.58    7.46
   4   1   7   26.69   12.17
   4   1   7    5.57    5.93
   4   1  -7    8.93    8.75
  -4   1  -7    8.10   12.06
   0   6 -10   18.02    9.43
   0   6 -10   11.53   11.88
   1   1 -18   51.32    9.97
   1  -1 -18   56.42   11.00
  -1   1 -18   60.63   10.42
  -1  -1 -18   47.52    9.43
   1  -1  18   36.19   14.29
  -1   1 -18   77.70   15.78
  -1   1 -18   51.74   10.65
   1  -1  18   27.86    7.72
  -1  -1 -18   41.54   10.48
   3   5  -4   12.61   11.51
  -3  -5  -4   11.38   13.28
   3  -5  -4    9.15    7.82
   3   5   4   -3.33   11.00
   3   5   4    4.91    8.50
  -3  -5   4    5.88   11.21
   3  -5   4    9.55    5.69
   3  -5  -4    9.29    6.01
   3   5  -4   16.15    9.62
   0   7  -4  106.68   13.51
   0   7  -4   67.75   14.66
   0   7   4   75.46   11.40
   0  -7  -4   23.43   10.45
   0  -7   4   28.60    9.20
   0   3 -17   61.91   15.14
   0   3 -17   50.36   11.54
   0  -3 -17   56.88   10.15
   0  -3 -17   79.39   11.19
   2   4 -13  218.34   29.42
  -2  -4 -13  277.96   30.52
   2   4  13  259.08   31.07
  -2  -4 -13  283.12   32.02
   2   4 -13  253.34   28.89
   2  -4 -13  277.93   29.23
   2   4 -13  256.92   31.06
  -2   4 -13  245.09   30.93
  -2   4 -13  272.26   29.59
   2   4  13  288.12   29.59
   2  -4  13  295.10   28.91
  -4  -3   0  554.41   63.51
   4  -3   0  626.71   60.28
   4   3   0  591.81   61.05
   4   3   0  606.54   62.92
   0   2 -18   29.54   13.29
   0  -2 -18   11.37    7.56
   0  -2  18    9.83   11.01
   0   2 -18   25.92    8.36
   0  -2 -18   25.97    8.21
   4   3   1  304.05   33.09
   4  -3  -1  285.54   32.57
   4  -3  -1  359.51   32.35
   4   3  -1  324.75   35.19
   4   3  -1  314.81   37.06
   4   3   1  342.50   36.10
   4  -3   1  347.53   34.40
  -4  -3   1  288.10   35.97
  -4  -3  -1  327.89   38.73
  -1   4 -15  208.87   23.48
  -1  -4 -15  220.54   26.09
  -1   4 -15  195.53   25.15
   1  -4 -15  189.14   22.16
  -1  -4 -15  202.55   23.17
  -1  -4 -15  247.24   25.11
   1  -4 -15  201.83   22.49
   1   4 -15  157.99   23.79
   1   4 -15  201.77   26.03
   1  -4  15  220.15   23.38
  -1  -7   0   62.73   13.74
  -1  -7   0   33.86   10.10
   1  -7   0   38.18   10.17
  -4  -2  -6  219.19   28.65
  -4   2  -6  282.18   28.58
   4   2   6  200.97   24.96
   4  -2  -6  243.94   25.46
   4   2   6  276.63   28.88
   4  -2  -6  244.46   26.21
   4  -2   6  245.19   27.22
   4  -2   6  225.30   24.50
   4   2  -6  217.09   24.95
   3   4   9  400.58   46.07
  -3   4  -9  385.31   45.70
   3   4   9  445.87   44.75
   3  -4   9  360.48   41.68
   3   4  -9  321.48   40.29
   3   4  -9  443.62   40.66
   3  -4   9  374.40   39.39
   3  -4   9  420.21   39.74
  -3  -4  -9  329.57   40.05
   3  -4  -9  453.35   43.96
   1  -7  -1  134.98   16.02
  -1  -7  -1  120.31   14.89
  -1  -7   1  110.45   15.52
  -1   7  -1  113.21   18.22
   1  -7   1  129.37   14.79
   1   7  -1   92.80   15.75
  -1  -7  -1   82.77   17.48
   1   7   1  121.34   17.00
  -1   7  -1  127.43   16.67
   4   0   8  306.50   35.68
   4   0  -8  335.34   36.70
   4   0   8  373.14   38.97
   4   0   8  344.83   36.17
  -4   0  -8  412.78   39.60
   4   0  -8  415.91   38.04
  -2   6  -6  464.62   50.50
   2  -6   6  432.57   43.70
   2  -6   6  443.56   43.98
  -2  -6  -6  385.78   44.65
   2   6  -6  447.20   45.83
   2   6   6  535.91   49.27
   2  -6  -6  489.27   48.90
   2   6   6  414.81   49.77
  -2   6  -6  459.75   49.22
  -2  -6  -6  428.15   47.27
   4   3  -2   48.27    9.35
   4   3  -2   70.36   14.21
   4  -3   2   73.22   10.47
  -4  -3   2   33.45   14.11
   4  -3  -2   53.81    9.76
   4   3  -2   64.75   11.44
   4   3   2   63.13   14.93
  -4  -3  -2   59.33   16.97
   2   2  16  194.27   24.96
   2   2 -16  161.48   19.46
   2  -2  16  138.89   18.40
   2  -2 -16  196.54   23.06
  -2  -2 -16  180.90   19.45
  -2  -2 -16  192.09   22.67
   2  -2  16  157.22   23.73
  -1  -7  -2   50.66   10.86
  -1   7  -2   52.00   10.97
  -1  -7  -2   47.40   14.18
  -1   7  -2   60.70   13.80
   1  -7  -2   46.57   10.42
   1  -7   2   59.25   10.02
   1   7   2   56.99   11.59
   1   7  -2   52.84   12.30
  -1  -5 -13   12.52   12.05
  -1   5 -13    6.80   11.92
   1   5 -13   19.45    9.98
  -1   5 -13   12.39    8.98
   1  -5 -13    7.40    8.48
   1   5 -13   28.95   12.74
   1  -5  13   16.92    6.16
   1  -5 -13    7.58    6.83
  -1  -5 -13   11.27    7.56
   3  -5  -5  195.78   20.16
   3   5  -5  138.32   20.57
  -3  -5  -5  121.58   22.35
   3  -5   5  151.11   17.46
   3   5   5  168.51   23.05
   3  -5  -5  200.74   20.95
   3   5  -5  198.10   20.08
   3   5   5  202.29   22.04
  -2  -3 -15   89.79   16.09
   2   3  15   82.85   15.67
   2  -3  15   61.31   10.59
  -2   3 -15   66.79   15.33
  -2  -3 -15   64.77   10.93
   2   3 -15   70.02   11.44
   2  -3 -15   91.09   12.97
  -2  -3 -15   66.35   13.73
   2  -3  15   72.40   15.09
   3   0 -14    0.26    7.49
   3   0  14    5.96    6.43
   3   0 -14    8.41    8.99
   3   0  14   -3.07   11.12
  -3   0 -14    2.82   11.12
   3   2 -13   93.16   13.01
   3   2 -13   76.45   12.35
   3   2  13  117.26   16.80
   3  -2 -13   93.08   13.06
  -3   2 -13   81.57   15.33
  -3  -2 -13   88.19   14.15
   3  -2 -13  117.42   15.04
   3   2  13   86.17   12.78
   3  -2  13   85.22   11.75
   0   7  -5   21.45   12.21
   0   7  -5   25.63   10.76
   0  -7   5   19.44    7.32
   0  -7  -5   21.88    9.66
  -4  -3  -3   41.41   15.36
   4  -3  -3   25.17    8.26
   4   3  -3   38.82    9.58
   4   3  -3   24.69    7.61
   4  -3   3   38.37    8.47
   4   3  -3   39.86   12.76
   4   3   3   49.87   13.36
   4  -3   3   31.72    8.21
  -4   1  -8  115.99   16.98
   4   1   8   83.52   11.97
   4  -1  -8   97.61   13.60
   4   1   8  109.86   16.72
  -4  -1  -8  110.41   18.83
  -4  -1  -8  118.94   14.81
   4  -1   8  110.30   18.03
   4   1  -8  107.64   14.90
   4   1  -8  119.66   16.44
   4  -1   8  124.29   14.69
   0   0 -19    4.80    7.99
   2   0 -17  168.78   21.41
  -2   0 -17  172.86   20.45
   2   0  17  177.03   23.65
  -2   0 -17  188.38   23.84
  -2   0 -17  191.59   22.38
   1  -7   3   78.20   11.52
   1  -7  -3   67.72   12.28
  -1   7  -3   91.63   13.15
  -1  -7  -3   82.28   12.85
   1   7   3   79.48   13.40
   1   7  -3   68.92   13.47
  -1  -7  -3   79.58   15.79
  -1   7  -3   61.29   14.96
  -1   6 -10  454.19   47.70
   1   6  10  465.45   45.37
   1  -6  10  458.36   44.52
   1   6 -10  407.77   47.12
  -1  -6 -10  422.14   45.58
   1  -6  10  417.72   43.86
  -1  -6 -10  469.21   47.43
  -1   6 -10  433.25   46.42
   1  -6 -10  419.04   45.76
   1   6 -10  439.20   46.25
  -2  -5 -11   61.23   12.94
   2   5  11   55.93   10.30
   2  -5  11   68.68    9.98
  -2  -5 -11   61.90   15.15
   2  -5 -11   60.09   10.42
   2   5  11   27.83   12.36
  -2   5 -11   64.82   11.25
  -2   5 -11   64.64   13.98
   2   5 -11   49.09   12.90
   0   4 -16  195.43   20.81
   0  -4 -16  159.00   19.16
   0  -4 -16  134.27   19.66
   0   4 -16  196.21   23.09
   3  -1  14  101.72   18.00
   3   1  14  108.90   14.70
   3  -1  14  100.93   13.37
  -3  -1 -14  133.62   16.87
   3  -1  14  110.86   13.82
   3  -1 -14  112.45   15.41
   3   1  14  119.89   18.21
   3   1 -14  115.28   15.56
   3  -1 -14  132.73   16.58
  -3   1 -14  118.19   17.73
   4   2   7   70.31   11.37
   4  -2  -7   94.44   12.55
   4  -2  -7   83.83   13.08
  -4   2  -7   97.10   16.19
  -4  -2  -7   77.17   11.97
   4  -2   7  103.75   16.12
   4   2  -7   94.73   13.32
   4  -2   7   79.50   12.13
   4   2   7  104.88   16.69
  -4  -2  -7   96.56   17.49
   0   5 -14   10.12   12.32
   0  -5 -14   12.15    9.35
   0   5 -14    6.02    8.94
   0  -5 -14    2.99    6.72
   0   6 -11    3.10   11.33
   4  -3   4  138.84   16.17
   4   3   4  145.90   21.60
  -4  -3  -4  162.91   22.43
   4   3  -4  123.34   16.94
   4   3  -4   99.70   18.21
   4  -3  -4  154.32   18.24
   4  -3   4  153.47   16.26
   4   3  -4  115.78   15.85
   2  -6   7   54.86    8.59
  -2   6  -7   65.37   11.58
  -2   6  -7   59.44   13.98
   2   6   7   67.90   11.22
   2  -6   7   47.45    9.38
  -2  -6  -7   62.33   16.24
  -2  -6  -7   48.80   12.04
   2   6  -7   42.36   12.09
   2  -6  -7   65.09   11.48
   2   6   7   66.63   13.11
   0  -1 -19   92.38   13.56
   0   1 -19   90.33   13.49
   0   1 -19  113.40   17.95
   2   1  17 1076.32  105.53
   2  -1  17  946.30   98.92
   2   1 -17  914.67   99.71
  -2  -1 -17  971.85   99.39
  -2  -1 -17 1136.94  101.73
  -2  -1 -17 1234.66  100.75
   2  -1  17  936.79  101.48
  -2   1 -17 1095.54  105.20
  -2   1 -17  995.58  103.15
  -3   3 -12  186.42   24.50
   3  -3 -12  217.67   22.37
   3  -3  12  202.20   25.75
   3  -3  12  179.16   21.29
  -3  -3 -12  201.43   22.86
   3   3  12  169.84   24.80
   3   3 -12  203.87   22.43
   3  -3 -12  204.37   23.13
   1  -7  -4  285.03   29.90
   1   7   4  242.99   30.47
  -1   7  -4  279.93   31.74
  -1   7  -4  275.16   30.42
   1   7  -4  241.19   31.14
  -1  -7  -4  271.16   32.77
  -1  -7  -4  272.33   30.56
   1  -7   4  307.15   29.84
   1  -3  17   56.75   10.50
  -1   3 -17   92.77   13.55
  -1  -3 -17   94.33   15.77
  -1  -3 -17   72.62   13.04
   1   3 -17   65.27   11.22
   1   3 -17   84.22   15.44
   1  -3 -17   76.65   12.85
   1   3 -17   76.28   11.99
  -1   3 -17   81.69   16.42
   1   2 -18  203.08   21.89
  -1  -2 -18  210.77   22.56
   1  -2  18  172.02   20.83
   1  -2 -18  164.53   21.48
  -1   2 -18  235.67   25.14
   1  -2  18  155.52   24.41
  -1  -2 -18  236.92   25.56
  -1  -2 -18  184.91   21.55
   3   5  -6   91.76   13.40
   3  -5  -6  101.97   11.27
   3  -5  -6   92.17   12.36
   3   5   6   59.51   14.66
   3  -5   6   74.76   10.75
  -3  -5   6   41.35   14.32
   3   5   6   95.88   13.38
  -3   5  -6   63.42   14.62
  -3  -5  -6   84.51   12.96
   3   5  -6   51.15   14.22
  -3  -5  -6   83.00   17.55
   0  -7   6   17.71    7.53
   0  -7  -6   13.79    9.79
   0   7  -6   27.79   13.45
   4   0   9  123.19   14.16
   4   0   9  100.11   17.65
  -4   0  -9  109.04   18.08
   4   0  -9  111.49   15.32
   4   0  -9  133.13   16.73
   4   0   9  109.29   13.61
   3  -4 -10   42.17    8.41
   3   4  10   40.33    9.73
  -3   4 -10   48.36   12.69
   3  -4  10   37.15    8.67
   3  -4  10   30.72   12.26
   3  -4  10   29.51    7.52
   3   4 -10   22.79    9.58
  -3  -4 -10   23.72   10.69
   3   4  10   36.28   12.66
   3   4 -10   33.27    9.82
   4  -3   5   20.18    7.54
   4   3   5   12.74   12.60
   4   3  -5   28.47    7.97
   4  -3   5   26.31   11.34
   4  -3  -5   28.46    8.44
  -4  -3  -5   29.83   15.11
   4   3  -5   22.11    9.35
   4   1  -9    3.20    8.74
  -4  -1  -9    9.94   12.44
  -4   1  -9   18.11   11.70
   4  -1   9   11.59   12.16
   4   1  -9    8.08    7.65
   4  -1  -9   10.51    8.30
   4  -1  -9   -4.70    9.05
   4   1   9    3.13   11.59
   4   1   9    5.20    6.08
   4  -1   9    3.94    6.78
  -4  -1  -9    0.66    7.66
   1  -7   5  413.81   35.96
  -1   7  -5  326.61   36.40
  -1  -7  -5  297.54   38.86
   1   7  -5  285.15   37.52
   1   7   5  280.90   34.85
  -1  -7  -5  328.94   36.98
   1  -7   5  349.34   36.11
  -1   7  -5  296.80   34.98
   1  -7  -5  345.83   34.39
   2   4 -14   21.13    9.10
   2  -4  14   11.03    7.18
  -2  -4 -14   25.48   13.82
   2   4 -14   34.30   12.47
  -2  -4 -14   19.99   11.82
   2   4 -14   15.26    8.02
   2   4  14   16.00    8.42
   2  -4 -14   27.77    8.74
  -2   4 -14   39.87    9.22
   2   4  14   32.89   12.26
  -2   4 -14   25.61   12.46
   1   0 -19  261.72   28.30
  -1   0 -19  280.87   27.88
  -1   0 -19  218.04   27.68
  -1   0 -19  290.44   31.59
  -4  -2  -8   83.87   16.67
  -4  -2  -8   56.72   11.52
   4  -2   8   78.92   11.33
   4  -2   8   63.93   14.62
   4   2  -8   84.36   12.77
   4  -2  -8   83.33   12.77
   4  -2  -8   74.76   12.20
  -4   2  -8   84.09   15.40
   4   2   8   77.56   11.50
   4   2   8   70.10   15.70
   2   6   8  366.18   47.45
   2  -6   8  455.16   44.14
   2   6   8  509.51   46.53
   2  -6  -8  465.89   46.36
  -2   6  -8  419.32   47.86
   2  -6   8  441.48   44.10
  -2   6  -8  419.54   46.73
  -2  -6  -8  417.53   47.65
   2   6  -8  371.29   45.90
  -2  -6  -8  413.26   45.28
   3   5  -7  600.22   52.30
   3   5   7  555.23   54.62
   3  -5  -7  549.05   53.44
   3  -5  -7  521.15   53.68
   3   5   7  455.94   55.30
   3   5  -7  461.65   52.62
  -3  -5  -7  380.05   51.24
   3  -5   7  553.31   51.13
  -3  -5  -7  498.27   54.19
   3  -5   7  461.06   52.68
   3  -5   7  485.00   50.68
  -3   5  -7  530.02   55.59
  -1  -4 -16   24.60    7.91
   1  -4 -16   19.19    8.17
  -1   4 -16   17.65    9.62
   1   4 -16    5.16   12.21
   1  -4 -16   22.37    8.27
   1  -4  16   29.95    8.08
   1   4 -16   25.54    9.77
  -1  -4 -16   26.14   11.18
  -1   4 -16   19.01   12.84
   0  -7   7  172.18   18.88
   0   7  -7  172.57   21.23
   0   7  -7  162.97   22.84
   0  -7  -7  154.13   20.41
   1  -5 -14  242.64   28.54
  -1   5 -14  256.09   31.24
   1   5 -14  254.00   27.70
   1  -5 -14  290.10   28.37
   1   5 -14  206.36   28.88
  -1  -5 -14  229.08   25.89
  -1   6 -11  374.06   40.80
  -1   6 -11  381.49   42.04
  -1  -6 -11  434.29   41.64
   1   6  11  393.89   39.54
   1  -6 -11  373.05   40.03
  -1  -6 -11  346.73   39.95
   1  -6  11  405.19   38.88
   1   6 -11  332.84   41.31
   1   6 -11  370.46   40.48
   1  -6  11  359.22   37.94
   0   3 -18  108.39   18.84
   0  -3 -18  103.72   14.66
   0   3 -18   95.78   15.42
   0  -3 -18  127.89   14.91
   1   1 -19  209.23   22.06
   1  -1  19  146.43   20.25
  -1   1 -19  187.11   23.39
   1  -1 -19  210.43   24.25
  -1   1 -19  231.37   27.81
  -1  -1 -19  183.84   21.34
  -1   1 -19  219.65   23.51
  -1  -1 -19  198.09   22.03
   1  -1  19  187.31   24.71
   3  -2 -14   59.96   11.14
   3   2  14   72.88   14.67
   3  -2  14   64.28   10.05
   3   2 -14   71.29   11.81
  -3  -2 -14   66.77   13.60
   3  -2 -14   99.00   13.68
   3   2  14   53.87   10.75
  -3   2 -14  102.89   15.07
   4  -3   6  147.34   20.24
   4   3  -6  161.58   19.24
   4   3  -6  129.66   18.10
  -4  -3  -6  163.45   23.62
   4   3   6  160.31   22.86
   4  -3   6  168.95   18.22
   4  -3  -6  164.09   19.32
   2   5 -12  340.80   40.17
   2   5 -12  341.93   41.65
   2   5  12  399.98   41.92
   2   5 -12  386.81   38.94
   2  -5  12  370.98   38.42
  -2  -5 -12  409.21   42.20
   2   5  12  373.14   40.19
  -2   5 -12  415.29   40.93
  -2   5 -12  434.08   42.49
   2  -5 -12  338.79   39.60
  -2  -5 -12  387.73   40.40
   3   0  15   13.06   12.45
   3   0 -15    2.70    7.75
   3   0  15    2.16    6.50
  -3   0 -15    8.80   11.19
  -3   0 -15   23.00   11.84
   0  -2 -19    1.45    8.02
   0  -2 -19    2.68    7.87
   0   2 -19    5.53    7.95
   0   2 -19    5.07   13.33
  -1   7  -6  572.04   58.62
   1   7   6  554.04   58.79
  -1   7  -6  576.04   59.67
   1   7  -6  492.58   63.80
  -1  -7  -6  598.44   63.36
   1  -7   6  723.10   62.57
   1  -7   6  632.04   62.42
  -1  -7  -6  529.24   64.56
  -2   2 -17  109.61   18.10
   2   2  17   68.53   17.34
  -2  -2 -17  127.39   16.86
   2  -2 -17  121.16   16.33
   2  -2  17   89.38   17.57
  -2  -2 -17  125.54   18.74
  -2  -2 -17   91.55   13.77
   2   2 -17   90.59   14.17
   2  -2  17   98.91   13.11
  -4   0 -10  121.01   17.77
   4   0  10   96.20   12.95
   4   0 -10  105.78   14.52
   4   0  10  108.92   13.26
   4   0  10  121.59   17.95
   0  -6 -12    1.09    6.38
  -2  -3 -16   48.65    9.66
   2  -3  16   52.36    9.43
   2   3 -16   51.10   10.39
   2  -3  16   44.68   14.35
   2   3  16   39.54   12.71
   2  -3 -16   38.58   10.62
  -2  -3 -16   50.47   15.09
  -3   4 -11  479.27   50.59
   3   4  11  473.58   49.14
   3   4 -11  505.83   44.83
   3  -4  11  444.94   46.59
  -3  -4 -11  387.37   44.59
   3  -4  11  397.68   43.62
   3   4  11  441.00   50.60
   3  -4 -11  497.34   48.57
   3   3 -13  161.92   18.99
   3  -3  13  136.61   17.83
   3  -3 -13  196.61   22.13
   3  -3 -13  169.49   20.69
  -3   3 -13  185.48   23.54
   3  -3  13  163.61   22.07
   3   3  13  185.51   23.97
  -3  -3 -13  174.46   20.29
  -3   1 -15  109.32   17.46
   3  -1  15  115.38   19.03
   3   1  15   95.33   13.75
   3  -1  15  120.22   14.60
   3   1 -15  117.45   16.61
   3  -1 -15  115.97   15.79
   3  -1 -15  108.32   14.38
   3   1  15   98.84   17.67
   3  -1  15  105.86   14.17
  -3  -1 -15  147.99   18.05
   0  -5 -15  118.05   15.19
   0  -5 -15  115.65   16.71
   0   5 -15  144.25   17.94
   0   5 -15  129.54   19.56
   4   1 -10  112.35   16.33
  -4  -1 -10  137.79   20.13
   4   1  10  105.13   18.52
  -4   1 -10  144.50   19.17
   4  -1 -10  132.73   16.92
   4  -1 -10  121.65   16.02
   4   1  10  110.78   14.49
  -4  -1 -10  116.86   16.46
   4  -1  10  141.86   16.00
   4  -1  10  149.62   19.94
   4   1 -10  154.28   17.81
   2   0  18  241.33   30.87
  -2   0 -18  224.14   27.76
  -2   0 -18  295.75   31.31
   2   0 -18  262.20   29.15
  -2   0 -18  280.90   29.59
   3   5  -8   36.71   11.93
   3  -5   8   62.86   10.25
  -3  -5  -8   44.85   11.92
   3   5  -8   55.31   11.44
   3  -5   8   55.56    9.24
   3  -5  -8   67.21   10.83
   3   5   8   58.75   11.52
   3  -5   8   48.76   13.13
  -3   5  -8   68.35   14.52
   3   5   8   52.74   13.79
  -4   2  -9   85.58   14.45
   4  -2  -9   71.43   11.76
  -4  -2  -9   56.22   15.30
   4   2  -9   68.28   11.87
   4   2  -9   47.93   10.81
   4   2   9   50.37    9.78
  -4  -2  -9   49.37   10.77
   4   2   9   55.14   14.55
   4  -2   9   79.71   14.19
   4  -2   9   57.55    9.70
   4  -2  -9   57.52   11.23
   0  -4 -17  677.84   68.79
   0   4 -17  711.56   71.18
   0  -4 -17  658.13   68.96
   0   4 -17  718.48   69.93
   0   7  -8   58.83   12.15
   0  -7  -8   23.72   10.71
   0   7  -8   37.81   13.89
   0  -7   8   32.84    8.17
   4   4   0  247.02   32.13
   4  -4   0  289.95   29.08
   4  -4   0  256.16   28.78
  -4  -4   0  232.43   33.38
   4   4   0  308.06   30.71
  -2  -6  -9    6.47   13.83
   2  -6  -9   18.90    8.97
   2   6   9    2.80   10.21
  -2  -6  -9   19.06   10.30
  -2   6  -9   -3.42    8.71
   2   6  -9   -7.08   11.22
   2  -6   9   12.89    6.84
   2  -6   9   14.17    7.04
  -2   6  -9    6.89   11.58
   2   6   9    6.36    7.66
   4   4  -1   11.53   13.15
   4   4  -1   47.88   11.52
  -4  -4   1   14.90   15.80
   4  -4   1   42.45    9.40
   4  -4  -1   33.62    8.16
   4   4   1   36.98   10.85
  -4  -4  -1   30.10   16.65
   4  -4  -1   56.00    9.22
   4   4   1   23.16   13.54
   4  -4   1   38.30    8.16
  -4   3  -7  362.03   37.41
   4   3  -7  271.73   31.75
   4   3   7  352.21   38.15
   4   3  -7  348.35   32.73
   4  -3   7  272.16   31.32
   4  -3   7  346.96   33.91
   4  -3  -7  320.95   35.15
  -4  -3  -7  312.59   35.55
   0   0 -20  511.61   52.64
  -1   7  -7  204.00   26.41
   1  -7   7  204.53   22.27
   1   7   7  187.58   24.88
   1  -7   7  222.80   22.43
   1   7  -7  177.76   24.76
  -1  -7  -7  184.95   24.04
  -1  -7  -7  197.59   25.96
  -1   7  -7  231.93   25.01
   4  -4  -2  121.50   14.29
   4  -4   2   89.81   13.71
   4   4  -2  107.00   19.08
   4   4  -2  139.84   16.62
   4  -4   2  116.93   14.30
  -4  -4   2   82.73   19.41
   4   4   2  105.64   19.14
  -4  -4  -2  108.78   21.38
   4   4   2  133.54   16.08
   4  -4  -2   96.66   13.84
  -2   1 -18  181.82   22.87
   2  -1  18  175.99   21.07
  -2   1 -18  211.11   26.69
   2   1 -18  171.37   22.81
   2  -1  18  219.66   25.69
  -2  -1 -18  255.68   26.41
  -2  -1 -18  180.83   21.90
  -2   1 -18  241.51   25.00
   2   1  18  183.95   26.08
  -2  -1 -18  222.54   24.14
  -1   3 -18  288.80   32.95
  -1  -3 -18  212.82   24.04
  -1  -3 -18  231.77   25.34
   1   3 -18  243.47   27.39
   1   3 -18  253.68   24.61
   1  -3  18  216.28   27.05
   1  -3  18  184.29   23.67
   1  -3 -18  270.60   30.34
  -1   2 -19  185.42   21.30
   1   2 -19  163.66   19.24
  -1  -2 -19  187.00   22.93
  -1   2 -19  186.95   25.18
   1  -2  19  144.46   18.00
   1  -2  19  126.98   22.09
  -1  -2 -19  173.10   19.94
  -1  -2 -19  155.16   18.78
   2  -4 -15   32.89   10.00
   2  -4  15   17.03    7.84
   2   4  15   48.20   13.40
  -2  -4 -15   36.32   12.90
  -2  -4 -15   51.81   15.09
   2   4 -15   17.86   12.28
   2   4 -15   37.23    8.99
  -2   4 -15   41.53   13.40
   2  -7   0  442.34   41.63
   2   7   0  285.06   42.37
   0  -1 -20  177.55   21.57
   0   1 -20  185.93   21.56
   4  -4  -3    0.93    6.47
   4   4   3    2.63    9.09
   4   4   3    6.55   12.55
  -4  -4   3    5.20   13.33
   4  -4  -3    1.20    7.52
   4  -4   3    5.58    8.04
   4   4  -3    1.06    9.61
   4   4  -3    1.92   12.66
  -4  -4  -3   -8.64   15.73
  -1  -6 -12  240.98   27.54
   1   6 -12  219.35   27.58
  -1   6 -12  242.29   28.27
  -1   6 -12  243.88   29.59
   1  -6 -12  236.41   27.19
  -1  -6 -12  260.17   29.36
   1  -6  12  251.41   25.93
   1   6 -12  222.08   29.03
   1   6  12  250.83   26.43
   1  -6  12  220.05   24.77
   2   7   1   55.53   12.73
  -2  -7   1   41.13   15.31
   2  -7   1   39.72   10.16
   2   7  -1   46.63   11.98
   3   6   0   -3.78   12.46
   3  -6   0   13.09    8.58
  -3  -6   0    3.22   14.59
   3  -6   0    9.89    5.98
   3   6   0   17.52   10.60
   3   6  -1  193.07   27.47
  -3  -6  -1  152.01   28.47
   3  -6  -1  190.61   23.51
   3  -6  -1  238.79   24.83
   3  -6   1  250.08   24.91
  -3  -6   1  199.63   28.49
   3  -6   1  191.99   23.63
   3   6   1  275.30   26.64
   4   0  11  384.42   38.86
  -4   0 -11  403.82   41.74
   4   0  11  401.92   42.10
   4   0  11  356.21   38.72
   4   0 -11  385.89   39.93
  -2  -7   2  202.38   26.50
   2   7  -2  218.04   30.76
   2  -7   2  275.13   28.33
   2  -7   2  286.11   29.42
   2   7   2  221.55   25.92
   2   5  13   45.17   12.45
  -2   5 -13   45.08   10.26
   2   5 -13   27.84   14.21
  -2   5 -13   34.92   13.89
   2   5 -13   60.83    9.73
  -2  -5 -13   49.77   13.24
  -2  -5 -13   47.11   15.84
   2   5 -13   40.24   12.01
   2  -5 -13   36.88    9.45
   2  -5  13   46.72    8.91
   2   5  13   41.43    9.54
   3  -6   2   57.63   10.66
   3  -6   2   49.58    8.47
   3  -6  -2   47.53   10.38
  -3  -6  -2   47.33   16.88
   3   6  -2   67.62   12.34
   3   6  -2   36.45   13.76
  -3  -6   2   32.16   15.81
   3  -6  -2   46.88    8.43
  -1  -5 -15   59.86   10.44
   1   5 -15   73.04   12.81
   1  -5 -15   51.81   11.13
   1  -5 -15   63.38   10.32
   1   5 -15   59.77   15.67
   3  -5   9   74.92   15.13
  -3   5  -9   91.31   16.51
   3   5   9  109.05   14.91
   3   5  -9   39.81   14.02
   3   5  -9   92.02   13.41
   3  -5   9   84.45   12.15
   3   5   9   89.52   16.45
   3  -5  -9  108.37   13.99
  -3  -5  -9   80.65   13.65
   0   6 -13  169.22   21.47
   0  -6 -13  169.36   20.98
   0  -6 -13  166.32   19.25
   4   4  -4  290.20   34.65
   4  -4   4  302.49   31.66
   4   4  -4  309.08   33.29
   4   4   4  260.95   32.29
  -4  -4  -4  274.58   36.23
   4  -4  -4  296.08   28.74
   4   4   4  302.90   30.26
   4  -4  -4  259.94   28.67
   4  -3  -8  106.79   14.71
   4   3   8  105.07   18.22
  -4   3  -8  133.58   18.49
   4  -3   8   84.91   13.39
  -4  -3  -8  122.13   19.37
  -4  -3  -8   85.70   14.39
   4   3  -8  144.87   15.56
   4  -3   8  138.91   17.50
   4   3  -8   95.27   14.14
   3   2  15   94.93   16.41
   3   2  15   83.16   12.82
  -3  -2 -15  107.19   17.47
  -3   2 -15  104.46   16.85
   3  -2 -15   77.09   12.75
  -3  -2 -15  110.55   16.47
   3   2 -15  103.43   14.76
   3  -2  15   89.14   17.86
   3  -2 -15  106.39   15.23
   3  -2  15   89.97   12.92
   0  -7   9  350.92   34.41
   0   7  -9  321.61   35.97
   0  -7  -9  322.81   35.55
   0   7  -9  288.50   37.07
  -2  -7  -3   11.79   14.01
   2  -7   3    9.44    8.39
   2   7   3   17.55   11.38
   2  -7   3    9.04    5.82
   2   7  -3   21.70   11.13
  -2  -7  -3   10.43    9.76
  -3  -4 -12   50.84   15.15
   3   4 -12   48.48   10.58
   3  -4  12   51.61   13.98
   3  -4  12   39.87    8.90
   3   4  12   62.81   13.86
   3   4  12   49.80   10.49
  -3   4 -12   53.61   14.09
  -3  -4 -12   54.90   12.24
   1  -4 -17   94.64   13.76
  -1  -4 -17  108.60   16.49
   1   4 -17  107.82   17.83
  -1  -4 -17   94.01   13.43
   1  -4 -17   78.77   12.74
  -1   4 -17  103.32   14.49
   1  -4  17   95.42   13.60
   1   4 -17  103.94   15.25
  -1   4 -17   90.06   17.73
  -1   7  -8  180.10   24.67
   1   7  -8  152.06   24.40
  -1  -7  -8  163.22   22.01
  -1  -7  -8  169.35   24.10
   1  -7   8  202.20   20.43
  -1   7  -8  189.27   22.74
   1  -7   8  180.04   19.88
   4   2 -10   67.39   12.84
   4  -2 -10   74.38   12.45
   4   2  10   53.79   10.59
   4  -2 -10   90.30   12.76
   4  -2  10   78.89   11.31
  -4  -2 -10   66.40   12.17
   4   2  10  103.26   16.02
  -4  -2 -10   86.97   17.09
  -4   2 -10   79.64   15.31
   4  -2  10   75.58   15.31
   4   2 -10   83.36   12.71
   4   1  11   46.62    9.13
   4  -1 -11   57.18   11.36
  -4   1 -11   66.91   14.51
   4  -1 -11   64.14   12.08
   4   1  11   60.47   13.87
   4  -1  11   67.49    9.94
  -4  -1 -11   46.76   14.44
   4   1 -11   54.85   12.35
   4   1 -11   49.45   10.94
   4  -1  11   55.73   14.75
  -4  -1 -11   69.56   11.36
   3   6  -3  132.68   22.09
   3   6   3  198.64   21.44
   3  -6  -3  159.37   18.39
  -3  -6  -3  157.86   24.60
  -3  -6   3  125.39   23.23
   3   6   3  114.13   21.59
   3  -6   3  145.85   17.93
   3  -6  -3  185.61   19.89
  -2  -6 -10   75.75   17.46
   2  -6  10   79.40   10.87
  -2   6 -10   61.67   12.46
   2   6  10   52.19   13.81
  -2   6 -10   70.74   15.55
   2   6 -10   53.42   14.75
  -2  -6 -10   57.17   13.47
   2  -6 -10   75.45   12.04
   2  -6  10   69.80   10.74
   2   6  10   83.15   11.89
   1   0 -20   -7.74    9.68
  -1   0 -20    3.11    8.57
  -1   0 -20   12.23    8.50
  -1   0 -20    8.18   14.99
  -3   0 -16  854.67   69.33
   3   0  16  735.05   70.56
   3   3 -14   31.13    9.79
   3  -3 -14   27.41   10.43
   3  -3 -14   25.15    8.00
   3  -3  14   43.81   14.16
   3  -3  14   29.23    7.94
  -3   3 -14   23.28   12.55
  -3  -3 -14   26.76   13.97
   3   3  14   44.09   13.42
  -3  -3 -14   24.80   11.81
   0   3 -19   50.19   10.71
   0  -3 -19   22.74    9.40
   0   3 -19   57.58   14.69
   0  -3 -19   33.51    9.69
   2  -7   4  101.17   11.64
   2  -7   4   93.12   13.10
   2  -7  -4   86.67   13.13
  -2  -7  -4   83.26   14.47
  -2   7  -4   76.34   15.78
   2   7   4   62.74   14.71
   2   3  17  537.99   51.71
   2  -3  17  386.02   41.59
   2  -3  17  349.20   44.55
  -2  -3 -17  399.97   41.98
   2  -3 -17  457.03   49.72
   2   3 -17  418.52   42.33
  -2  -3 -17  495.17   45.70
   2   2  18   41.43   13.87
   2  -2  18   54.71   14.90
  -2  -2 -18   61.53   14.10
  -2  -2 -18   55.51   15.78
   2   2 -18   59.18   11.82
  -2  -2 -18   53.10   10.42
   2  -2 -18   53.83   12.25
  -2   2 -18   37.75   14.58
   2  -2  18   46.74    9.43
   4   4   5  116.42   20.50
   4  -4  -5  127.05   16.36
   4   4  -5  175.12   19.69
   4  -4   5  170.01   17.66
   4   4   5  158.16   18.27
  -4  -4  -5  162.00   23.42
   3   6   4   27.45   11.89
  -3  -6  -4   23.32   15.32
   3   6  -4    7.77   11.76
   3  -6  -4   18.52    8.74
   3   6  -4   28.83   10.26
  -3  -6   4   25.07   12.85
   3  -6  -4   13.15    6.14
   3  -6   4    9.80    6.15
   3   6   4   18.56    9.87
   1  -1  20   26.88    7.32
   1  -1 -20   20.42   10.59
   1   1 -20   32.05   10.35
  -1  -1 -20   22.16    8.91
  -1   1 -20   37.71    8.94
  -1   1 -20   34.81   15.28
  -1   1 -20   26.38    9.07
  -1  -1 -20   22.73   14.89
  -1  -1 -20   34.60   10.22
   3  -1  16   14.64    6.85
   3  -1  16    4.57    6.18
   3  -1  16   31.00   13.26
  -3  -1 -16   12.65   11.67
   3   1 -16   18.36    9.98
  -3   1 -16   -0.45   11.95
   3   1  16    4.36   12.01
   3  -1 -16   17.91   10.92
   3   1  16   15.91    7.68
   3  -1 -16   11.61    7.91
   0  -5 -16  159.52   18.94
   0  -5 -16  129.47   17.16
   0   5 -16  135.50   19.23
   0   5 -16  170.48   21.92
   0  -2 -20  354.32   38.18
   0  -2 -20  298.82   37.25
   0   2 -20  400.85   38.35
   0   2 -20  416.00   41.36
  -2   7  -5   22.87   12.16
   2  -7   5    7.80    6.11
  -2  -7  -5    4.18   13.26
   2   7   5   34.13   11.71
   2  -7   5   11.21    8.00
  -2  -7  -5   14.86   10.28
   2  -7  -5    8.58    9.37
   4  -3  -9   46.26   10.33
   4   3  -9   73.66   12.10
  -4   3  -9   89.83   15.17
   4   3  -9   56.62   10.87
   4  -3   9   62.19   14.31
  -4  -3  -9   37.72   10.74
   4  -3   9   58.08    9.98
  -4  -3  -9   63.60   15.80
   1   6 -13   36.28   14.52
  -1  -6 -13   58.92   14.56
   1  -6  13   46.60    8.09
   1  -6 -13   48.93   11.78
  -1   6 -13   62.64   15.35
   1  -6  13   48.79    9.60
   1   6  13   54.04   10.00
   1   6 -13   64.13   12.70
  -1  -6 -13   35.56   12.78
   0  -4 -18   97.22   14.68
   0  -4 -18   97.87   14.01
   0   4 -18  117.31   18.86
   0   4 -18  121.41   16.06
  -2   0 -19   12.89   11.02
  -2   0 -19   12.26    8.16
   2   0 -19   24.20   11.07
  -2   0 -19   24.47   14.31
   2   0  19    7.73   13.47
   3   5  10   13.00    8.80
  -3   5 -10   36.37   12.68
   3  -5  10   27.30   12.06
   3   5 -10   24.81    9.24
   3  -5  10   14.82    8.08
   3  -5 -10   12.40    8.11
  -3  -5 -10   -1.46    9.83
   3   5 -10   18.21   10.72
  -1  -7  -9   53.18   14.53
   1  -7   9   31.11    8.09
   1  -7   9   36.52    8.51
   1  -7  -9   45.34   11.86
  -1  -7  -9   32.41   11.91
  -1   7  -9   65.69   14.52
   4   0  12    6.15    5.90
   4   0 -12   -3.09    8.30
  -4   0 -12    4.47   12.15
   3  -6   5   15.60    6.31
  -3  -6   5    5.24   12.92
  -3  -6  -5    9.43   15.01
   3   6   5   17.89    9.66
   3   6  -5   22.47    9.72
   3  -6  -5    5.32    8.23
   3   6  -5    9.03   12.48
   0   7 -10    0.49   12.95
   0  -7 -10   -7.60   11.37
   0  -7  10   -2.06    7.46
   4   4  -6  391.37   35.89
   4  -4   6  300.02   33.75
   4   4  -6  263.15   33.64
  -4  -4  -6  335.15   38.59
   4  -4   6  382.01   34.42
   4   4   6  387.17   39.67
   4  -4  -6  362.40   38.66
   0  -8   0   28.70    9.77
   0   8   0   17.09   10.93
   2  -4  16  239.82   27.32
   2  -4 -16  291.01   31.36
   2   4 -16  220.94   29.21
  -2  -4 -16  294.61   31.55
   2   4 -16  259.41   27.69
  -2  -4 -16  255.06   29.50
  -2   4 -16  279.00   33.66
   0  -8   1   17.48    9.10
   0   8  -1    8.15   10.95
   0  -8  -1   13.12    9.63
   0   8  -1    2.37   12.86
  -4   2 -11   88.84   15.32
   4  -2 -11   75.82   12.52
  -4  -2 -11   46.84   11.14
   4  -2  11   70.23   10.31
  -4  -2 -11   62.29   15.37
   4  -2 -11   70.58   12.27
   4   2 -11   53.94   12.03
   4  -2  11   72.39   14.90
   4   2 -11   66.91   11.89
   4   2  11   60.38   10.92
   2   5 -14  108.45   14.41
  -2  -5 -14  129.41   18.18
   2  -5 -14   97.72   13.91
   2  -5  14  101.71   14.22
  -2   5 -14  122.23   18.81
   2   5  14  102.01   14.56
  -2  -5 -14  121.24   19.11
   2   5 -14  100.10   18.28
   2   5 -14   94.51   16.15
   2   6  11   41.90   11.98
  -2  -6 -11   19.19   15.09
   2  -6  11   22.61    7.34
   2   6  11   22.59    8.47
   2   6 -11   22.17   14.59
  -2   6 -11   37.60   12.89
  -2  -6 -11   12.02   11.05
   2  -6  11   13.86    7.17
   2  -6 -11   18.97    9.10
  -2  -1 -19  199.64   24.27
  -2  -1 -19  133.88   19.16
   2   1 -19  195.71   21.06
  -2  -1 -19  186.33   21.52
  -2   1 -19  227.82   25.23
   2  -1  19  136.70   18.17
   2   1  19  194.15   26.70
  -2   1 -19  197.97   27.37
  -2   1 -19  199.85   23.21
   4   1 -12   53.64   12.42
   4  -1  12   60.59    9.42
  -4   1 -12   39.70   13.87
   4  -1 -12   54.93   10.90
  -4  -1 -12   40.26   14.22
  -4  -1 -12   59.28   11.48
   4  -1 -12   56.18   11.58
   4   1  12   40.32    8.69
   1   3 -19   93.17   13.13
  -1  -3 -19   87.09   14.67
   1  -3  19   66.21   11.87
   1  -3 -19  129.50   17.56
  -1   3 -19  127.23   19.93
  -1  -3 -19  103.23   13.26
   0  -8  -2  153.78   19.39
   0   8  -2  160.13   22.82
   0  -8   2  160.21   18.91
   0   0 -21    3.19    8.43
  -3   4 -13  283.31   30.76
   3   4  13  247.75   28.40
   3  -4  13  198.05   23.71
  -3  -4 -13  250.62   28.61
   3   4 -13  241.90   25.18
  -3  -4 -13  213.18   25.80
   0  -6  14   19.42    8.57
   0  -6 -14   26.38   11.04
   0  -6 -14   10.22    7.04
   2  -7   6   25.95    7.09
   2  -7   6   19.51    8.19
  -2   7  -6   24.92   12.42
   2  -7  -6    7.89    9.32
  -2  -7  -6   32.72   14.70
  -2  -7  -6   13.53   10.45
   3  -6  -6   65.15   11.42
   3  -6   6   59.45   11.02
   3  -6   6   52.41    9.10
   3   6   6   63.38   12.29
  -3  -6  -6   47.12   11.88
   3   6  -6   88.08   12.35
  -1  -5 -16  138.97   15.31
   1   5 -16  109.57   19.17
   1  -5  16  102.17   15.07
   1  -5 -16  112.27   16.64
   1  -5 -16  155.06   16.94
  -1   2 -20  124.14   19.56
  -1  -2 -20   77.96   12.30
   1   2 -20   74.74   12.54
  -1   2 -20   79.96   13.37
  -1  -2 -20   69.92   12.99
  -1   2 -20   95.95   13.40
   1  -2  20   65.53   10.93
   0   8  -3   -7.76   13.70
   0  -8  -3    1.14    9.86
   0  -8   3    2.14    8.34
  -3  -2 -16  311.34   34.03
  -3  -2 -16  329.79   32.76
   3  -2 -16  330.60   32.06
  -3   2 -16  308.01   33.04
   3  -2 -16  258.97   29.82
   3   2  16  254.26   30.08
   3  -2  16  252.44   29.73
   3   2 -16  283.41   31.28
   4   4   7  163.56   19.59
   4  -4  -7  149.60   18.27
   4  -4   7  121.82   14.95
   4   4  -7  153.74   17.77
  -4  -4  -7  161.90   21.88
   0  -1 -21   17.84    9.85
   0   1 -21   21.60    9.50
   3  -3 -15  166.05   20.00
   3  -3  15  162.26   19.36
   3  -3 -15  191.97   22.17
  -3   3 -15  176.51   23.72
   3   3 -15  153.52   20.64
  -3  -3 -15  175.17   23.87
  -3  -3 -15  202.90   22.66
   4   3 -10   73.86   12.67
   4  -3 -10   82.35   12.56
  -4   3 -10   94.94   16.72
  -4  -3 -10   71.20   12.77
  -4  -3 -10   90.79   17.50
   4   3 -10   89.62   13.47
   4  -3  10   76.44   11.45
   1  -4 -18   95.38   15.38
   1  -4  18  144.95   17.03
   1   4 -18  130.25   20.23
  -1   4 -18  152.51   21.15
  -1  -4 -18  121.29   16.62
  -1  -4 -18  143.43   19.16
   1  -4 -18  138.51   16.97
   3   0  17   21.67    7.49
   5   0   0    8.37    8.93
   5   0   0   10.27    6.70
   1  -7  10  107.18   13.70
  -1  -7 -10   88.79   18.21
   1  -7 -10   87.88   14.64
  -1  -7 -10   83.76   16.11
  -1   7 -10   91.26   17.46
   1  -7  10  106.82   12.99
   0  -8  -4   13.98   10.19
   0  -8   4   12.42    7.98
   0   8  -4   13.74   13.80
   5   0  -1  173.58   20.05
   5   0   1  174.38   19.74
   5   0  -1  136.04   18.15
   5   0   1  163.10   18.30
   3  -5  11    1.57    7.38
   3   5 -11   -4.29   13.59
  -3  -5 -11    8.83   10.49
   3   5 -11    0.32    8.59
  -3   5 -11   13.99   12.49
  -3  -5 -11    9.89   15.01
   3   5  11    5.02    8.15
   1  -8   0  479.81   48.24
  -1  -8   0  448.31   48.04
   0   7 -11  130.60   21.34
   0  -7  11  147.05   17.68
   2  -7  -7   14.43    9.08
   2  -7   7   21.46    7.08
   2  -7   7   19.25    8.13
  -2  -7  -7   14.85   10.56
  -2   7  -7   37.81   13.48
  -2  -7  -7   25.08   14.70
  -1   8  -1   76.82   15.05
   1  -8  -1   51.79   12.10
   1  -8   1   42.82   10.60
  -1  -8  -1   48.67   11.24
  -1  -8   1   63.12   11.91
   5   0   2   71.57   10.93
   5   0  -2   40.06    8.91
   5   0   2   31.65    8.53
   5   0  -2   60.62   11.93
   3   6   7   64.35   12.29
  -3   6  -7   62.26   14.06
   3  -6   7   36.39    9.49
  -3  -6  -7   20.21   10.71
   3  -6  -7   57.64   10.79
   3  -6   7   31.87    7.79
   2  -3 -18   15.08   10.65
  -2  -3 -18   28.05   14.74
   2   3 -18   23.77    9.30
  -2  -3 -18   21.11    8.58
   2  -3  18    9.46    7.35
  -4   0 -13   71.42   15.56
   4   0  13   68.55   10.27
  -4   0 -13   80.57   13.40
   4   0 -13   79.02   13.06
   3  -1 -17   20.80   11.32
   3   1  17   10.99    7.79
   3   1 -17   23.52   10.74
   3  -1  17    8.61    6.42
  -3  -1 -17   34.37   12.94
   3  -1  17   18.12    6.68
  -3  -1 -17   32.66   13.54
   1  -8   2  274.36   29.21
   1  -8  -2  278.76   29.04
  -1   8  -2  209.65   30.33
  -1  -8  -2  257.61   29.49
  -1   0 -21    0.60    8.12
   1   0 -21   -0.36   10.00
  -1   0 -21    7.79    8.62
  -1   0 -21   18.47   14.90
   5   1   0   10.58    8.18
   5  -1   0   13.82    8.84
   5  -1   0    7.76    6.39
   5   1   0    6.42    7.02
   0  -5 -17   16.68    8.17
   0  -5 -17   40.19   10.68
   0   5 -17   25.77   15.01
   1   6 -14  196.44   25.88
   1  -6  14  197.50   21.02
   1  -6  14  192.79   22.48
   1   6  14  179.85   20.92
   1  -6 -14  168.96   21.73
  -1   6 -14  214.24   25.28
  -1  -6 -14  199.52   24.70
   4  -5   0    2.65    6.22
   4   5   0    0.80   11.22
   4  -5   0    9.29    8.32
  -4  -5   0   15.12   16.98
   5  -1   1  100.14   11.64
   5  -1   1   77.18   13.21
   5   1  -1  105.33   13.51
   5   1   1   69.19   11.19
   5  -1  -1   81.23   13.13
   5  -1  -1   78.02   10.97
   5   1  -1   67.99   11.87
   5   1   1   80.88   12.18
   2   2 -19   53.15   11.63
   2  -2  19   36.56    9.30
  -2   2 -19   94.29   18.02
  -2  -2 -19   61.60   14.52
  -2  -2 -19   52.88   10.61
   2  -2 -19   84.73   15.55
   4  -2 -12   75.93   12.51
  -4  -2 -12   56.91   15.12
  -4   2 -12   69.82   15.29
   4   2  12   62.79   11.06
   4  -2 -12   80.42   12.74
   4   2 -12   68.74   11.74
   4  -2  12   70.91   10.10
  -4  -2 -12   47.45   11.74
   4   2 -12   34.19   11.86
   4  -5   1  225.83   23.36
   4   5   1  258.11   25.74
  -4  -5  -1  174.78   29.20
   4  -5  -1  229.48   23.12
  -4  -5   1  139.54   28.08
   4  -5  -1  180.45   22.13
   4  -5   1  179.62   22.51
   5   0   3   39.00    9.52
   5   0  -3   41.38   11.40
   5   0  -3   39.40    8.68
   5   0   3   43.44    8.30
   0   3 -20  116.83   20.18
   0  -3 -20  120.35   15.69
   0  -8  -5  175.11   21.32
   0   8  -5  153.58   23.68
   0  -8   5  168.31   19.50
   2  -6  12    9.85    6.78
   2   6 -12    0.52   13.97
  -2   6 -12   16.05   12.60
   2   6  12    8.84    7.61
  -2  -6 -12    4.72   14.34
   2  -6  12    4.06    6.86
   2  -6 -12    7.47    8.15
  -2  -6 -12  -10.51   11.78
   4  -4   8   43.43    9.30
   4   4  -8   69.93   12.60
  -4  -4  -8   42.02   10.97
   4  -4  -8   67.84   10.94
  -4   4  -8   80.79   15.79
   4   4   8   75.03   12.68
  -4  -4  -8   51.84   15.64
   5  -1   2   47.69   10.05
   5   1   2   40.24    8.90
   5  -1  -2   45.54   10.87
   5   1  -2   54.70   10.73
   5   1  -2   29.37    8.57
   5  -1  -2   33.55    8.08
   5   1   2   31.14    8.29
  -1   8  -3  152.39   20.72
   1  -8   3  130.43   17.07
  -1  -8  -3  142.94   18.18
   1  -8  -3  131.77   18.33
   4  -5   2   70.08   11.52
  -4  -5  -2   88.08   19.56
   4  -5  -2   38.34    8.48
   4  -5  -2   59.23   10.16
  -4  -5   2   37.93   16.62
   4   5   2   57.78   13.17
   4  -5   2   50.86    9.85
   4   5  -2  109.44   15.26
   4   1 -13   32.58   11.46
  -4   1 -13   33.09   12.95
  -4  -1 -13   28.19   13.48
   4  -1  13   40.83    8.11
  -4  -1 -13   39.06   10.77
   4  -1 -13   33.35   10.42
   4   1  13   33.55    8.02
   4  -1 -13   25.00   10.17
   1  -1 -21  195.49   23.48
  -1  -1 -21  160.25   19.09
  -1   1 -21  170.37   21.81
  -1   1 -21  202.16   22.45
   1  -1  21  112.25   17.22
  -1   1 -21  206.09   27.03
   1   1 -21  165.55   19.88
  -1  -1 -21  164.87   19.13
   2   5 -15   14.56   12.90
   2   5  15   10.12    8.03
   2  -5 -15    2.87    7.51
  -2  -5 -15   16.99   13.25
   2  -5 -15   10.79    7.98
  -2  -5 -15   18.82   14.37
  -2   5 -15   22.73   13.55
   2  -5  15    0.80    7.24
   2   5 -15   11.51    7.87
   3  -4  14   17.30    7.67
   3   4 -14   12.92    9.10
  -3  -4 -14    5.57   13.54
  -3  -4 -14   11.48   11.74
   3   4  14    8.41    8.74
  -3   4 -14   15.77   12.80
   3  -4 -14    8.79    9.10
   5   1  -3   72.64   13.18
   5  -1   3   68.68   11.74
   5   1   3   71.56   10.76
   5   1   3   66.69   10.91
   5  -1  -3   70.54   13.49
   5   1  -3   77.07   11.28
   5  -1  -3   71.11   10.68
   0   2 -21   35.26   14.91
   0   2 -21   33.96   10.17
   0  -2 -21   53.86   11.31
   0  -2 -21   36.32    9.44
   5   0  -4   17.80    9.40
   5   0  -4   18.37    7.50
   5   0   4   13.99    6.41
   5   0   4   12.78    7.65
  -4  -5  -3   82.83   20.04
   4  -5  -3   88.30   13.24
   4  -5   3   73.75   12.37
   4  -5  -3   92.58   12.24
   4   5  -3  110.17   15.82
   4  -5   3   74.91   11.24
   4   5   3  115.56   16.19
   0  -4 -19  211.80   22.94
   0   4 -19  240.68   27.08
   0  -4 -19  163.73   22.60
  -2   4 -17   63.20   15.81
   2   4 -17   47.01   11.09
   2  -4 -17   54.64   12.49
   2  -4  17   52.66   10.04
   0   6 -15  155.08   20.52
   0  -6 -15  111.18   17.41
   0  -6  15   99.13   15.48
   0  -6 -15  131.39   15.12
  -2   7  -8  141.32   22.22
  -2  -7  -8  138.17   22.62
   2  -7   8  141.53   16.37
   2  -7   8  142.27   16.65
  -2  -7  -8  119.60   18.57
   2  -7  -8  158.33   19.84
   2   7   8  166.51   18.87
  -1   8  -4   16.34   13.19
  -1  -8  -4    8.51    9.76
   1  -8  -4   15.59   10.39
   1  -8   4   19.60    8.85
  -4  -3 -11   31.90   10.35
   4   3 -11   47.86   11.41
  -4   3 -11   58.08   13.99
   4  -3 -11   31.31    9.35
   4   3 -11   38.43   10.17
  -4  -3 -11   46.76   15.13
   4  -3  11   36.10    8.53
  -2   0 -20   -1.71    7.92
  -2   0 -20    1.31   10.84
  -2   0 -20   -4.30   14.68
   2   0 -20   -1.93   11.07
  -3   6  -8   28.27   12.69
   3  -6   8   21.43    7.12
   3  -6  -8   33.04    9.33
  -3  -6  -8   17.83   10.56
   3  -6   8   24.25    8.81
   3   6   8   36.84    9.97
   3   6  -8   21.53    9.36
   0   8  -6   -7.01   13.28
   0  -8   6    0.65    7.19
   0  -8  -6    0.62   10.54
   1  -7  11   86.45   11.33
  -1  -7 -11   95.16   15.68
   1  -7  11   60.56   11.89
   1  -7 -11   89.91   15.29
  -1  -7 -11  118.32   17.49
  -1   7 -11  111.87   18.78
   5  -1  -4   12.51    7.04
   5   1   4    4.55    6.76
   5  -1  -4   18.11    9.90
   5   1  -4   -0.26    7.22
  -5  -1  -4   -1.10   15.04
   5   1  -4    1.35    9.82
   5   1   4   14.11    7.19
   5  -1   4    7.27    8.04
   4  -5  -4   54.57    9.50
   4   5  -4   37.81   12.86
  -4  -5  -4   33.38   17.04
   4  -5   4   32.47    7.59
   4  -5  -4   32.64    8.03
   4  -5   4   33.18    9.56
  -4  -5   4   30.16   14.59
   4   5   4   43.73   12.05
   5   0   5   55.80    9.10
   5   0  -5   55.66   13.03
   5   0   5   57.46   10.01
   3  -5  12    2.49    7.06
  -3   5 -12    8.38   12.67
  -3  -5 -12   17.20   14.23
   3   5  12    7.68    8.68
   3   5 -12    6.66    8.95
   3   5 -12    0.92   13.02
  -3  -5 -12    3.49   10.81
   1  -5 -17   39.14    9.90
   1  -5 -17   37.80    9.45
   1  -5  17   39.91    9.60
  -1   5 -17   44.26   15.68
  -1  -5 -17   31.11   12.84
  -1  -5 -17   34.41    8.83
   1   5 -17   25.98   14.07
   0   7 -12   41.52   15.23
   0  -7  12   51.73   10.17
  -3  -2 -17    9.26   12.76
  -3  -2 -17   13.89   13.63
   3  -2 -17    2.77   11.00
  -3   2 -17    0.96   12.54
   3   2  17    4.67    7.92
   3  -2  17    4.06    6.70
   3   2 -17   16.77   10.45
  -2   1 -20   11.46    7.40
  -2   1 -20    0.31   10.61
  -2   1 -20   16.59   15.10
  -2  -1 -20   27.71   15.27
  -2  -1 -20   16.22    8.42
   2   1 -20   21.38   10.76
  -2  -1 -20    5.20   11.37
   1  -3 -20   95.46   14.28
  -1  -3 -20   65.24   11.38
  -1  -3 -20   67.75   13.37
   1  -3  20   55.64   10.22
   1   3 -20   55.51   11.37
  -1   3 -20   72.02   12.32
  -1   3 -20   60.29   17.53
   5   2   0  219.18   24.16
   5  -2   0  218.51   24.40
   5   2   0  209.62   23.97
   4   4  -9   97.35   14.86
   4   4   9   92.33   14.08
  -4   4  -9   82.12   16.80
   4  -4   9   94.10   11.99
   4  -4  -9  103.74   13.25
  -4  -4  -9   64.28   13.07
  -4  -4  -9   46.41   17.66
  -1  -8  -5   67.26   13.21
   1  -8  -5   72.18   12.59
   1  -8   5   60.99   11.12
  -1   8  -5    0.48   15.75
   3  -3 -16    2.23   10.44
   3  -3 -16   -4.34    6.84
   3   3 -16    0.34    9.46
  -3  -3 -16   15.62   13.41
  -3  -3 -16    0.36   11.67
  -3   3 -16   -0.48   13.06
   3  -3  16    0.50    6.85
   5  -2  -1   64.44   11.74
   5   2   1   55.16   10.69
   5  -2   1   79.00   11.89
   5   2  -1   66.02   11.24
   5   2  -1   61.96   11.50
   5   2   1   60.37   10.05
   5  -2   2   18.46    8.07
   5  -2  -2   14.00    8.98
   5   2  -2   11.27    8.25
   5   2   2   15.08    8.07
   5   2  -2   13.53    8.04
   5   2   2    7.51    6.91
   0   0 -22  108.03   15.95
   5  -1  -5   35.13   11.49
   5  -1   5   34.33    8.74
   5   1   5   38.17    8.05
   5   1  -5   22.77   10.77
   5   1  -5   26.38    8.25
   5  -1  -5   32.43    8.35
   5   1   5   30.13    8.07
   4  -5   5    6.83    6.52
   4  -5  -5    3.38    7.80
  -4  -5   5    2.88   13.05
   4   5   5   18.82   10.82
   4  -5  -5   10.97    6.71
   4   5  -5   15.51   11.53
  -4  -5  -5   17.91   16.06
   4  -5   5   11.47    8.52
  -4   0 -14   70.26   12.63
   4   0  14   43.69    8.49
   4   0 -14   45.88   12.14
   4   0 -14   44.22   11.26
  -4   0 -14   41.54   14.15
   0   8  -7  190.73   29.43
   0  -8   7  269.82   26.12
   0  -8  -7  242.06   28.17
  -4   2 -13   13.81   12.75
   4  -2 -13    0.30    8.35
   4   2 -13    4.62    9.30
  -4  -2 -13    9.04    9.63
   4   2 -13   -2.03    9.15
   4  -2  13    5.32    6.73
  -4  -2 -13    4.29   13.02
   4   2  13    6.13    7.28
   4  -2 -13    4.36    9.31
  -1   2 -21   66.65   11.55
   1  -2  21   51.61   10.03
  -1  -2 -21   60.38   11.67
  -1  -2 -21   71.39   12.53
   1   2 -21   75.34   12.28
  -1   2 -21   67.96   12.26
   3   0  18   59.51   10.13
   2   6 -13   67.68   18.09
   2  -6  13   95.53   12.26
  -2  -6 -13   58.40   17.84
  -2  -6 -13   87.12   15.94
   2  -6  13   71.10   11.34
   2  -6 -13   80.56   12.29
  -2   6 -13   62.06   16.37
   2   6  13   84.78   12.34
  -2   7  -9   79.52   17.19
   2   7   9  101.36   12.71
   2  -7   9   86.77   12.07
   2  -7  -9   80.02   13.95
  -2  -7  -9   99.70   19.32
  -2  -7  -9   54.47   14.53
   2  -7   9   97.58   12.59
   1  -4 -19   32.05    8.73
   1  -4  19   35.98    8.94
  -1   4 -19   40.52   15.62
   1  -4 -19   42.65   10.74
   1   4 -19   55.89   14.22
  -1  -4 -19   27.80    8.87
  -1  -4 -19   37.60   12.54
   5   0   6    3.87    6.25
   5   0  -6   11.49    7.16
  -5   0  -6    5.77   14.05
   5   0  -6   15.42   10.90
   5   0   6    3.95    6.82
   5   2   3   45.85    9.30
  -5  -2  -3   39.09   17.47
   5   2  -3   24.33    9.10
   5  -2   3   52.46    9.43
   5  -2  -3   24.65   10.16
   5   2  -3   30.36    9.50
  -1   6 -15   59.73   16.34
   1  -6 -15   61.89   12.32
   1  -6  15   60.58   11.28
   1   6 -15   72.96   16.48
   1   6  15   70.21   10.90
   3   6  -9   61.98   11.10
  -3  -6  -9   49.50   11.84
  -3   6  -9   62.43   15.52
   3   6   9   67.97   12.08
   3  -6   9   37.83    8.69
  -3  -6  -9   60.81   17.05
   3  -6  -9   54.94   10.97
   3  -6   9   58.00   10.48
   0   1 -22   45.93   11.22
   0  -1 -22   49.85   11.89
  -1   8  -6   75.90   15.38
  -1  -8  -6   59.14   15.54
   1  -8  -6   34.99   12.13
   1   8  -6   57.00   17.05
   1  -8   6   65.86   10.69
  -1  -8  -6   56.99   13.55
   4  -1  14    4.41    6.27
   4  -1 -14    1.28    9.11
   4   1  14    5.35    6.68
  -4  -1 -14   -0.47   12.42
  -4  -1 -14    1.47    9.13
   4  -1 -14   19.10    9.69
  -4   1 -14    6.91   12.64
  -3  -1 -18   -3.00   12.97
   3  -1 -18    1.20   11.39
   3   1  18    6.25    7.19
   3   1 -18    4.45   10.36
   3  -1  18   -0.64    6.11
   3  -1  18   11.71    6.42
   0  -5 -18   22.05   10.48
   0   5 -18   18.72   14.80
   0  -5 -18   16.51    8.40
  -2  -3 -19   41.38   14.43
   2  -3 -19   39.24   12.44
   2   3 -19   44.91   10.72
  -2   3 -19   37.85   15.33
  -2  -3 -19   48.34   16.08
   2  -3  19   44.59    9.37
  -2  -3 -19   36.69    9.82
   4   3  12   71.16   12.26
   4   3 -12   63.25   11.96
  -4   3 -12   74.73   16.60
  -4  -3 -12   56.14   11.69
  -4  -3 -12   34.22   15.48
   4  -3 -12   75.08   11.97
   4  -3 -12   80.56   13.11
   4  -3  12   54.45    9.84
   5  -1  -6   18.45   10.27
   5  -1   6   18.32    7.99
   5   1   6   26.14    7.48
   5   1  -6   14.49    7.99
  -5  -1  -6   34.36   15.46
   5   1   6   24.71    7.17
   5  -1  -6   29.78    8.04
   5   1  -6   16.27   10.65
  -5  -2  -4  116.16   20.14
   5   2  -4   98.75   14.01
   5  -2   4   83.06   13.13
   5   2   4   88.37   11.94
   5  -2  -4   65.47   12.78
   5   2  -4   90.14   13.25
  -4  -5  -6    9.35   15.94
   4   5  -6   18.15   11.42
  -4  -5   6    2.23   12.31
   4  -5  -6   18.80    7.97
   4  -5   6    6.92    6.04
   4  -5   6   14.21    8.62
   4  -5  -6   19.62    7.02
   4   5   6   30.01   10.88
  -1  -7 -12  132.64   19.61
   1  -7 -12  139.05   18.34
  -1   7 -12  131.62   21.20
   1  -7  12  136.22   16.83
  -1  -7 -12  112.42   19.73
   1  -7  12  130.33   15.41
   1   7 -12  136.58   21.49
   3   4 -15  108.40   14.78
  -3  -4 -15   81.26   18.52
   3   4  15   82.84   13.76
  -3   4 -15   97.84   18.32
  -3  -4 -15  104.51   16.65
   3  -4  15   86.54   12.89
   3  -4 -15  120.42   15.21
   3  -7   0   49.96    8.37
   3  -7   0   42.81   11.15
   3   7   0   64.25   12.05
  -3  -7   0   53.89   17.45
   3  -7  -1   20.22    6.28
   3  -7  -1   21.74    9.90
  -3  -7  -1   18.08   15.95
   3   7   1   24.04   10.31
   3   7  -1   16.47    9.83
   3  -7   1   20.26    6.34
   4  -4  10   -3.97    6.96
   4   4 -10    7.88   10.29
  -4  -4 -10    4.22   14.01
   4  -4 -10    8.77    7.23
  -4  -4 -10   -1.07    9.09
   4   4  10    4.26    8.74
  -4   4 -10   -3.68   12.24
   2  -5  16   38.12    9.52
   2   5  16   40.54   10.17
  -2   5 -16   55.48   15.82
   2  -5 -16   44.96   10.14
  -2  -5 -16   50.51   14.49
   2  -5 -16   47.23    9.00
   2   5 -16   50.17    9.86
  -2  -5 -16   66.87   17.76
   2   5 -16   37.22   13.95
   2  -2  20   96.62   14.66
  -2   2 -20  160.73   20.73
  -2  -2 -20  123.65   15.89
  -2  -2 -20  166.33   22.17
   2  -2 -20  169.39   22.01
   2   2 -20  120.58   17.26
  -2   2 -20  151.89   23.51
  -2  -2 -20  141.62   19.37
   0  -8  -8    0.33   11.21
   0   8  -8    6.62   12.74
  -3  -7   2   41.19   17.16
   3  -7  -2   51.35   11.20
   3   7   2   41.59   11.30
   3   7  -2   42.81   10.58
   3  -7   2   27.04    7.21
  -3  -7  -2   33.88   16.87
   5   0  -7  105.99   14.57
   5   0   7  100.24   13.98
   5   0   7  113.62   13.82
   5   0  -7  123.26   17.40
  -5   0  -7  140.89   20.45
   0  -6 -16   11.37   10.73
   0  -6 -16    0.73    6.63
   0   6 -16   -0.51   13.60
   0  -6  16    0.29    7.28
  -1   0 -22   23.64    9.26
  -1   0 -22   32.23    9.52
  -1   0 -22   43.33   16.21
   1   0 -22   25.57   11.38
   0   3 -21   46.56   16.23
   0  -3 -21   46.22    9.79
  -3   5 -13    0.95   12.54
   3  -5  13    3.06    7.12
   3   5  13    6.73    8.40
  -3  -5 -13    4.74   13.66
  -3  -5 -13    4.61   11.06
   3   5 -13    5.27   12.30
   3   5 -13   -3.51    9.14
   0  -7  13  357.37   35.53
   0   7 -13  274.62   38.06
   1   8  -7   61.89   16.89
   1  -8   7   58.21   10.43
   1  -8   7   68.45    9.96
  -1   8  -7   66.14   16.81
  -1  -8  -7   38.48   13.21
  -1  -8  -7   67.75   15.86
   1  -8  -7   55.82   13.10
   5   2   5  147.48   17.84
   5  -2   5  148.13   18.09
   5   2  -5  138.28   18.32
   5   2  -5  162.79   19.17
  -5  -2  -5  161.79   24.59
   2  -4 -18  344.65   33.68
   2   4 -18  298.40   28.34
   2   4  18  277.08   32.55
  -2  -4 -18  378.18   33.33
   3  -7   3  126.24   15.40
   3   7   3  175.08   18.89
  -3  -7  -3   90.98   22.70
   3  -7  -3  144.23   18.34
  -2  -7 -10  131.01   21.66
  -2   7 -10  166.74   23.85
   2   7  10  177.46   19.89
   2  -7 -10  163.28   20.70
  -2  -7 -10  181.85   25.71
   2   7 -10  155.57   25.38
   2  -7  10  177.29   19.69
   2  -7  10  180.00   19.45
   5  -1   7   63.41   10.82
  -5  -1  -7   93.76   17.95
   5   1  -7   65.36   13.99
   5  -1  -7   65.73   13.88
   5  -1  -7   60.73   10.44
   5   1   7   56.78   10.18
   5   1  -7   69.45   11.33
  -5   1  -7   93.42   16.67
  -3  -6 -10   16.49   15.27
  -3  -6 -10    7.86   10.24
   3   6 -10   12.29    8.68
   3  -6  10    4.54    6.80
  -3   6 -10   11.19   12.85
   3  -6  10    1.37    7.82
   3  -6 -10   -1.79    8.10
   3   6  10    3.01    8.49
  -1   1 -22  163.54   19.89
   1  -1 -22  179.54   22.43
  -1   1 -22  191.94   25.86
  -1  -1 -22  171.66   19.73
  -1   1 -22  160.73   20.49
   1  -1  22  103.57   17.46
  -1  -1 -22  153.80   19.32
  -1  -1 -22  241.32   23.92
   1   1 -22  192.29   20.77
   4   5   7   33.26   11.06
   4  -5   7   27.24    9.09
  -4  -5  -7    1.15   15.49
   4   5  -7   24.57   11.83
   4  -5  -7   45.12    8.51
   2  -8   0    3.85    9.46
   0  -4 -20   35.29   10.30
   0  -4 -20   32.97   10.10
   2  -8   1   51.24   11.61
   2  -8  -1   47.86   11.61
   0   2 -22  116.66   14.54
   0  -2 -22   73.26   12.48
   0  -2 -22   81.63   14.67
   0   2 -22  138.56   18.70
   1  -5 -18   79.83   13.06
  -1  -5 -18   66.15   10.89
  -1  -5 -18   50.54   14.41
   1  -5 -18   77.75   12.46
  -1   5 -18  110.60   18.73
   1  -5  18   57.41   11.37
   1   5 -18   87.35   16.84
   4  -2 -14  124.64   17.43
   4   2  14  117.79   15.49
   4  -2 -14  115.53   16.50
  -4  -2 -14  113.27   17.58
  -4   2 -14  136.24   19.79
   4   2 -14  123.68   17.32
   4  -2  14  129.66   15.53
  -4  -2 -14  130.94   20.84
   2  -8  -2  119.53   16.57
  -2  -8  -2   79.17   20.23
   2  -8   2  124.67   15.87
   3  -7  -4  -13.48    9.39
  -3  -7  -4   17.48   15.87
   3  -7   4   11.36    8.74
   3  -7   4    9.82    6.14
   3   7   4   13.81    9.68
   3   3 -17   97.83   14.81
  -3  -3 -17  112.82   18.93
  -3  -3 -17   87.45   17.08
   3  -3 -17  135.29   18.41
  -3   3 -17  111.83   19.95
   3  -3  17   70.34   12.17
  -2   0 -21  163.30   20.82
  -2   0 -21  213.57   26.60
  -2   0 -21  165.83   22.48
   2   0 -21  191.35   23.07
   5  -3   0   53.81   10.51
  -2  -6 -14  163.48   23.40
  -2  -6 -14  122.67   20.43
   2  -6 -14  127.10   16.99
  -2   6 -14  174.45   22.19
   2   6 -14  167.51   22.63
   2   6  14  134.92   17.18
   3  -2  18   68.53   11.28
  -3  -2 -18   97.80   18.51
   3   2  18   62.73   11.59
   3   2 -18   94.99   14.59
   3  -2 -18   90.59   15.47
  -3   2 -18   63.64   16.44
  -3  -2 -18   68.21   15.97
   4   0 -15    5.06    9.53
  -4   0 -15    0.93   12.05
   4   0 -15   11.31   10.05
  -4   0 -15    2.18   10.16
   4   0  15   14.21    6.73
   5   3  -1  201.21   25.01
  -5  -3  -1  212.47   30.60
   5  -3   1  257.95   25.82
   5  -2   6   37.81    8.73
   5   2  -6   27.73   10.55
   5   2   6   40.32    9.14
  -5  -2  -6   35.99   17.18
   5   2  -6   31.19    9.56
   5   0  -8   -1.94   10.63
   5   0  -8   -1.86    7.50
  -5   0  -8   -2.16    7.49
   5   0   8    0.84    6.03
   5   0   8   -1.60    6.37
  -5   0  -8    7.29   14.17
   0  -8  -9  536.22   54.71
   0   8  -9  437.29   56.11
   0  -8   9  562.22   53.47
   5  -3   2    1.62    7.58
  -5  -3  -2   19.79   16.61
   5   3  -2    1.66    7.01
  -2  -8  -3   91.98   19.94
  -2  -8  -3  108.97   16.04
   2  -8   3  114.27   15.79
   1   8  -8   50.00   16.38
   1  -8   8   62.97    9.45
   1  -8   8   36.65    9.34
  -1  -8  -8   43.77   15.00
  -1   8  -8   36.66   14.28
  -1  -8  -8   34.33   12.40
   4   4  11    5.12    8.59
   4  -4  11    8.47    7.09
   4   4 -11   -3.59   10.16
  -4   4 -11  -11.20   13.04
  -4  -4 -11   -4.40    9.68
   4  -4 -11    7.99    7.46
  -4  -4 -11    6.75   14.21
   1   6 -16   50.52   16.28
   1  -6 -16   48.34   11.25
   1  -6 -16   57.32    9.63
   1   6  16   52.31    9.89
   4  -3  13   51.38    9.69
  -4   3 -13   50.76   14.45
   4  -3 -13   52.57   10.30
   4  -3 -13   48.46   11.21
  -4  -3 -13   58.51   12.27
   4   3  13   42.76    9.88
   4   3 -13   65.52   12.45
  -4  -3 -13   33.64   15.24
  -2   1 -21  119.86   20.75
  -2  -1 -21  153.01   18.34
  -2  -1 -21   82.18   14.87
  -2  -1 -21  118.50   21.10
  -2   1 -21   71.34   13.27
   2   1 -21  120.22   17.21
  -2   1 -21  133.22   16.47
  -1  -3 -21  112.62   16.79
  -1   3 -21  175.80   25.05
   1   3 -21  152.72   16.35
   1  -3  21   92.35   14.45
   1  -3 -21  165.75   21.61
  -1  -3 -21  109.70   15.50
   4  -1 -15   24.01   10.06
   4  -1  15   21.12    6.87
   4   1  15   19.92    7.38
  -4   1 -15   49.98   13.91
   4  -1 -15   23.93   10.55
  -4  -1 -15   27.51   10.88
  -4  -1 -15   10.37   13.42
   1  -7 -13   87.04   14.91
  -1   7 -13  114.97   18.94
   1   7 -13   86.57   19.02
  -1  -7 -13   95.55   17.29
   1  -7  13   99.99   14.19
   1  -7  13  108.11   12.71
   3  -7   5  231.22   27.56
   3  -7  -5  297.19   34.77
   3   7   5  369.58   35.60
   3  -7   5  302.29   28.78
  -5  -3  -3    7.96   16.78
   5   3  -3    6.70    7.46
   5  -3   3    2.94    7.47
   5   3   3    7.45    8.85
   5   1   8   23.70    7.46
   5  -1  -8   15.73   10.38
  -5   1  -8   24.35   14.09
   5  -1   8   34.08    8.24
  -5  -1  -8   35.10   15.80
   5   1  -8   24.33    8.76
   5  -1  -8   15.60    8.11
   5   1  -8   31.23   11.27
  -3   0 -19   28.10   14.31
   3   0  19   14.64    7.60
  -4  -5  -8    2.81   15.66
   4  -5  -8    5.69    6.58
   4   5  -8   10.78   10.85
   4   5   8   14.41    9.98
  -2  -8  -4   91.15   20.98
   2  -8   4  138.28   16.73
  -2  -8  -4  125.78   17.68
  -1   4 -20  116.64   19.58
   1   4 -20   69.77   15.23
   1  -4  20   47.38   10.06
  -1  -4 -20   57.13   13.27
   1  -4 -20   83.59   14.62
   2   7 -11   44.48   16.51
  -2  -7 -11   21.27   12.04
   2  -7  11   19.38    7.90
   2  -7 -11   49.12   11.00
   2   7  11   35.30    8.84
  -2   7 -11   40.08   15.01
   2  -7  11   38.10    8.63
  -2  -7 -11   41.41   16.04
   3  -4 -16   66.53   12.83
   3  -4  16   59.95   10.07
   3   4 -16   50.05   11.63
  -3  -4 -16   32.50   13.88
  -3  -4 -16   74.81   16.96
   3   4  16   57.39   11.34
  -3   4 -16   60.46   15.36
  -5  -2  -7   66.58   18.90
   5  -2   7   55.19   10.40
   5   2  -7   59.19   11.45
   5   2   7   69.53   11.27
   5   2  -7   65.03   12.67
   0   0 -23    1.69    9.26
  -1  -2 -22   46.62   11.67
  -1   2 -22   70.39   17.56
  -1   2 -22   64.98   10.48
  -1   2 -22   55.97   11.04
   1  -2  22   37.45    8.93
   1   2 -22   58.48   11.78
  -1  -2 -22   56.21   11.19
   3   5 -14   41.18   12.97
  -3  -5 -14   36.82   13.22
  -3  -5 -14   56.38   16.85
   3   5 -14   68.30   11.31
   3   5  14   51.12   10.70
   3  -5  14   37.65    9.71
  -3   5 -14   55.18   15.14
   3   6 -11  202.16   28.02
   3  -6  11  198.63   22.99
  -3  -6 -11  156.75   24.10
  -3   6 -11  257.07   29.55
   3  -6 -11  222.22   25.62
   3   6 -11  272.03   24.25
   3   6  11  237.80   26.43
   3  -6  11  193.68   22.67
  -3  -6 -11  230.43   28.50
   5   3  -4   52.24   11.03
   5  -3   4   82.52   11.68
  -5  -3  -4   94.19   20.59
   5   3   4   93.68   13.45
   5  -3  -4   75.27   12.74
   0  -7  14    9.92    8.58
   0  -7 -14    5.06   11.53
   3   1 -19   69.20   13.40
  -3  -1 -19   49.59   15.77
   3   1  19   36.66    9.45
   3  -1  19   40.32    8.76
  -3   1 -19   53.06   14.23
   3  -1 -19   54.84   13.88
   0  -5  19    7.29    8.23
   0  -5 -19   31.13    8.56
   0  -5 -19   19.75   10.14
   0   5 -19   27.18   14.79
  -2  -5 -17   12.56   14.00
   2   5 -17   22.99   12.80
   2   5 -17   19.98    8.47
   2  -5  17   28.31    9.02
  -2  -5 -17   30.84   15.75
   2  -5 -17   26.96    9.78
   2   5  17   30.16    9.38
  -2   5 -17   30.59   14.87
   3   7   6   96.08   14.16
   3  -7  -6   75.53   13.54
   3  -7   6   83.70   12.42
   3  -7   6   76.04   10.83
  -3  -7  -6   55.34   13.10
   5   0   9   74.45   10.18
   5   0  -9   78.88   15.14
   5   0   9   68.49   10.52
  -5   0  -9   84.85   17.09
   5   0  -9   73.92   11.61
  -5   0  -9   59.92   11.12
   2  -3 -20    2.43   11.45
  -2   3 -20    6.41   14.32
   2   3 -20    9.82    9.60
   2  -3  20    3.86    7.27
  -2  -3 -20   -6.95   13.04
  -2  -3 -20  -10.35   15.26
  -2  -3 -20    2.32    8.00
  -2  -8  -5   12.56   15.59
  -2   8  -5    9.80   12.37
   2  -8   5   16.65    6.98
  -2  -8  -5   26.46   10.64
   2  -8   5   23.22    9.31
   0  -6  17   98.23   14.64
   0   6 -17  110.60   19.48
   0  -6 -17  107.65   13.61
   0  -6 -17   91.64   16.03
   4  -6   0   19.28    8.96
   4   6   0   31.25   12.27
  -4  -6   0    0.63   17.31
   4  -6   0   13.88    6.39
   0  -1 -23   -1.72    9.20
   0  -1  23   -2.77    6.16
   0   1 -23   -0.33    9.04
   1  -8   9   68.33   10.06
  -1  -8  -9   34.98   13.70
   1   8  -9   35.69   16.69
  -1   8  -9   81.89   17.91
  -1  -8  -9   49.30   15.28
   1  -8   9   57.21    9.56
   4   6   1    4.60   12.04
   4  -6  -1   16.89    8.64
   4   6  -1   18.13   11.82
   4  -6   1    0.49    8.71
   4  -6   1    4.02    6.06
   4  -6  -1    3.75    5.87
  -4  -6  -1   -8.20   16.75
  -4  -6   1   17.34   16.99
   0  -8 -10  119.24   19.30
   0  -8  10  122.37   16.86
   5  -3   5   22.03    7.95
   5   3  -5   16.96    8.29
   5   3   5    7.55    8.51
   5  -3  -5    8.59    8.24
  -5  -3  -5   31.10   17.60
  -4  -6   2   32.60   18.56
   4  -6  -2   57.74   10.54
   4  -6   2   38.57    8.31
  -4  -6  -2   27.11   18.20
   4  -6  -2   47.74    8.66
   4   6   2   83.54   14.49
   4  -6   2   54.96   10.80
   5  -1  -9   36.31    8.87
  -5  -1  -9   11.82    7.82
  -5  -1  -9   17.39   14.50
   5  -1   9   25.22    7.54
   5   1   9   24.42    7.70
   5   1  -9   14.87    8.46
   5   1  -9   14.29   11.25
  -5   1  -9   31.18   14.16
   2   2 -21   68.72   13.45
  -2   2 -21   62.67   17.64
  -2   2 -21   62.49   13.41
   2  -2 -21   69.02   15.40
  -2  -2 -21   89.58   18.78
  -2  -2 -21   71.39   15.92
   2  -2  21   62.52   10.63
  -2  -2 -21   70.62   12.17
  -4  -5  -9   -6.09    9.06
   4   5  -9    4.57   10.31
  -4  -5  -9    1.66   14.76
   4  -5  -9    2.05    6.74
   4   5   9   -5.57    9.18
  -4   5  -9  -13.95   12.86
   4   2 -15   10.28   10.01
  -4  -2 -15   25.60   13.79
  -4  -2 -15    6.17   10.92
   4  -2 -15   24.51   10.93
  -4   2 -15   28.79   13.84
   4  -2 -15   10.64    8.43
   4   2  15   12.56    7.65
   4  -2  15    9.63    6.70
   2   4 -19    5.03    8.81
   2  -4  19   11.08    7.72
   2   4  19    3.84    8.94
   2  -4 -19   24.75   11.24
  -2  -4 -19    3.75   14.95
   4  -4 -12   51.20   10.11
  -4   4 -12   70.28   15.28
  -4  -4 -12   52.94   16.73
   4   4  12   57.96   11.71
   4   4 -12   75.79   13.32
  -4  -4 -12   46.88   12.31
   4  -4  12   50.78    9.79
   2   6  15   58.79   10.37
   2  -6 -15   48.06   10.04
  -2  -6 -15   50.65   13.99
  -2  -6 -15   52.50   16.66
  -2   6 -15   54.34   15.75
   2   6 -15   25.07   15.20
  -5  -2  -8   12.23   15.09
  -5   2  -8   40.89   13.95
   5  -2  -8   21.66   10.22
   5   2   8   21.98    7.96
   5  -2   8   14.40    7.47
   5  -2  -8   22.43    7.52
   5   2  -8   26.58   10.70
   5   2  -8   16.62    8.72
   4  -6   3    8.45    8.50
  -4  -6  -3   -7.51   16.90
   4   6   3   20.34   11.43
   4  -6  -3    4.35    5.95
  -4  -6   3   -7.58   16.77
   4   6  -3    4.17   11.73
   4  -6   3    8.38    6.08
   4  -6  -3    9.07    8.12
   2  -8   6  133.76   14.07
  -2  -8  -6   82.42   20.11
  -2   8  -6  106.42   18.48
   2  -8  -6  113.92   16.79
   2  -8   6  113.76   14.91
  -2  -8  -6   84.77   16.04
   0   3 -22    3.92   13.64
   0  -3 -22   -1.11    7.71
   4   0 -16  -11.93   10.30
  -4   0 -16    0.47   13.15
   4   0 -16   -1.99    9.69
   4   0  16    0.84    5.79
  -4   0 -16   -4.18   11.09
   3  -7   7   52.97    9.26
  -3  -7  -7   43.34   12.26
   3  -7   7   61.35   10.80
  -3   7  -7   37.96   13.52
   3   7   7   51.04   11.10
   3  -7  -7   54.39   10.94
  -4   3 -14  130.27   18.46
   4  -3 -14  119.86   15.72
   4  -3 -14   92.52   14.01
  -4  -3 -14   94.70   18.59
  -4  -3 -14   86.25   15.59
   4   3 -14  113.96   15.40
   4   3  14   88.05   14.00
   4  -3  14   94.05   12.99
   1   0 -23   16.59   10.87
  -1   0 -23    6.46    8.70
  -1   0 -23   15.36    8.38
  -1   0 -23   32.05   14.80
  -3   3 -18   60.35   17.41
   3  -3 -18   94.24   15.84
  -3  -3 -18   96.70   18.12
  -3  -3 -18   79.48   15.95
   3   3 -18   53.39   12.86
   3  -3  18   59.04   10.51
   1  -7 -14   75.08   14.04
  -1   7 -14   86.02   17.86
   1  -7  14   83.89   13.15
   1   7 -14   82.95   18.29
  -1  -7 -14   82.06   16.54
   1   5 -19   56.87   15.31
  -1  -5 -19   39.97    9.87
   1  -5 -19   59.22   11.74
   1  -5  19   59.02   10.69
  -1  -5 -19   49.55   13.90
   1  -5 -19   57.56   10.56
  -1   5 -19   81.15   17.53
   5  -3   6   75.73   11.09
   5   3  -6   51.75   11.44
  -5  -3  -6   90.37   19.31
   5   3   6   67.44   11.10
   5  -3  -6   41.38   10.71
   0   4 -21   33.42   14.85
   0  -4 -21   24.53    9.89
   0  -4 -21   25.31    9.25
   2  -7  12  218.41   23.22
   2   7 -12  202.53   28.84
  -2   7 -12  197.85   26.92
   2   7  12  208.93   22.79
   2  -7 -12  201.02   23.68
   2  -7  12  226.45   23.81
  -2  -7 -12  170.81   25.71
  -2  -7 -12  214.09   28.65
  -3  -2 -19   49.67   14.92
   3  -2  19   28.02    7.70
   3   2 -19   28.05   11.59
   3  -2 -19   28.96   12.39
   3   2  19   14.96    8.48
  -3  -2 -19   18.42   15.64
   4  -6   4    1.99    8.77
   4   6  -4    7.81   11.41
   4  -6   4    4.77    6.04
   4   6   4   11.21   11.12
  -4  -6  -4    9.88   17.38
   4  -6  -4    7.05    5.95
   4  -6  -4   11.59    8.29
  -4  -6   4   14.49   15.88
  -4   1 -16   53.36   12.78
   4  -1 -16   25.59   10.28
  -4  -1 -16   47.69   15.02
  -4   1 -16   52.94   15.07
   4   1  16   38.87    8.55
  -4  -1 -16   49.68   12.30
   4  -1 -16   52.76   12.20
   4  -1  16   36.66    7.92
   5   0 -10    2.72   11.33
   5   0  10   -3.91    6.14
   5   0 -10   -7.71    7.78
  -5   0 -10    2.51   13.23
   5   0  10   12.60    6.03
  -5   0 -10   -3.20    7.96
   3   6  12   17.26    8.67
  -3   6 -12   13.53   13.83
  -3  -6 -12   10.46   11.37
  -3  -6 -12   23.61   15.04
   3   6 -12   -9.93   15.06
   3   6 -12   13.21    8.72
   3  -6 -12   10.31    7.81
   1   6 -17    0.51   13.46
   1  -6 -17    0.49    7.20
   1  -6 -17    1.77    8.87
   1   6  17   -4.70    7.35
   0   9   0    7.78   13.47
   0  -9   0    3.68    9.79
   0  -9  -1  189.48   21.96
   0  -9   1  187.56   21.47
   0   9   1  161.94   24.27
   0   9  -1  138.89   24.45
   1   1 -23  103.97   15.54
  -1   1 -23   74.59   13.30
   1  -1 -23  100.88   15.57
  -1  -1 -23   85.75   13.67
  -1   1 -23   72.30   12.50
  -1   1 -23  112.95   19.64
  -1  -1 -23   86.38   14.11
   1  -8  10   47.54    9.43
   1  -8  10   39.27    8.72
  -1  -8 -10   25.93   13.60
   1   8 -10   43.34   16.47
  -1  -8  10   64.57   10.13
  -1   8 -10   27.12   14.57
  -1  -8 -10   34.35   14.07
   0  -2  23   14.79    6.79
   0  -2 -23   17.96   10.51
   0   2 -23   13.87    9.06
  -2   0 -22   85.87   15.20
  -2   0 -22   68.76   12.55
  -2   0 -22  102.99   19.82
   2   0 -22   98.01   16.17
   0  -9  -2   38.08   11.65
   0   9  -2   41.24   15.15
   0  -9   2   33.01   10.31
   0   9   2   51.15   14.79
   0  -8 -11    6.83   11.66
   0   8 -11   14.55   14.29
   0  -8  11    5.50    7.89
  -2  -8  -7   36.98   16.93
   2  -8   7   60.00   10.03
  -2   8  -7   45.33   14.70
   2  -8  -7   48.46   11.97
  -2  -8  -7   24.75   12.25
   2  -8   7   44.33    8.70
  -3  -5 -15  109.78   18.44
  -3   5 -15   99.48   17.13
   3   5  15   60.28   11.66
  -3  -5 -15   67.72   15.12
   3   5 -15   89.46   13.13
   3  -5  15   60.47   11.31
  -5  -1 -10   11.35    8.01
   5   1 -10   20.17    8.52
   5  -1  10   19.42    7.09
   5   1 -10   23.63   12.20
   5   1  10   32.90    7.74
  -5   1 -10   41.16   14.38
  -5  -1 -10   30.37   15.26
   5  -1 -10   26.44    9.01
   0  -7  15   62.74   11.12
   0  -7 -15   45.07   13.93
  -4  -5 -10   49.32   17.02
   4  -5 -10   71.07   10.91
   4   5  10   77.60   12.99
  -4   5 -10   58.69   15.49
  -4  -5 -10   43.19   11.10
   4  -5  10   46.55    9.45
   4   5 -10   73.89   13.18
   4  -6  -5  123.92   15.45
   4  -6   5  113.11   15.33
  -4  -6  -5   89.98   22.01
   4   6   5  138.42   18.26
   4  -6   5   91.32   13.58
   4  -6  -5  109.77   14.50
   5  -2  -9    0.98    9.10
   5  -2   9    8.03    7.21
  -5  -2  -9   16.60   14.78
   5   2   9    9.72    7.20
   5   2  -9    3.88   10.30
   5  -2  -9   22.26    7.77
  -5   2  -9   -6.15   12.59
   3   4  17   19.82    8.79
  -3   4 -17   17.49   14.39
  -3  -4 -17   13.99   15.53
  -3  -4 -17   32.57   13.50
   3  -4  17   17.97    7.96
   3   4 -17   23.51   10.17
   3  -4 -17   25.79   10.80
  -3   7  -8  106.65   17.52
  -3  -7  -8   64.65   18.40
  -3  -7  -8   54.54   13.21
   3  -7  -8   90.73   13.82
   3  -7   8   87.43   11.10
   3  -7   8   71.03   12.31
   3   7   8   95.43   13.98
  -5  -4   0  207.23   31.45
   5   4   0  286.02   27.97
   5  -4   0  215.89   25.62
   0  -9  -3   11.59   11.04
   0   9   3   27.89   13.46
   0   9  -3   33.99   14.43
   0  -9   3   31.57    9.91
  -5  -4  -1   81.64   21.27
   5   4  -1  118.01   17.03
   5  -4  -1   90.98   12.42
   5   4   1   91.26   15.17
   5  -3  -7   23.50    9.10
   5  -3   7    9.72    7.75
   5   3   7   28.08    9.57
   5   3  -7   33.11    9.93
  -5  -3  -7   35.55   16.54
   5   3  -7   23.15    9.01
  -3   0 -20  270.61   29.49
  -3   0 -20  273.21   27.67
  -2   1 -22    2.69    7.14
  -2  -1 -22  -11.77   15.43
  -2  -1 -22    7.57    8.29
  -2   1 -22    1.50   10.46
  -2  -1 -22    0.34   11.63
   2   1 -22   10.04   10.93
  -1  -3 -22   36.58    9.86
   1  -3  22   26.56    8.71
  -1  -3 -22   34.30   11.62
   1  -3 -22   50.89   12.89
  -1   3 -22   45.13   16.91
   1   3 -22   57.39   10.75
   5   4  -2  122.39   17.44
   5  -4  -2   84.29   13.13
   5   4   2  119.37   16.08
  -5  -4  -2  112.38   23.40
  -2  -5 -18   13.88   13.98
   2   5  18   15.59    8.48
   2  -5  18   16.89    8.32
   2  -5 -18   30.09    9.51
  -2  -5 -18   31.12   15.49
  -2   5 -18    8.77   14.78
   2   5 -18   27.17   12.83
   4   4 -13   43.81   11.76
   4  -4 -13   45.34    9.24
  -4  -4 -13   42.68   15.93
  -4  -4 -13   41.30   11.48
   4  -4  13   34.68    8.75
   4   4  13   39.97   10.39
   1  -4 -21   11.14   10.08
  -1  -4 -21   12.24   11.30
   1  -4  21   20.21    8.23
  -1   4 -21   20.82   15.36
   0   9  -4   21.12   13.68
   0  -9   4   14.21    8.80
   0  -9  -4   14.94   11.47
   0  -6 -18    1.27    7.10
   0   6 -18    4.66   13.79
   0  -6 -18    0.62   10.68
  -3  -1 -20   69.07   16.66
   3  -1  20   41.77    8.55
   3   1 -20   53.50   13.43
  -3   1 -20   81.94   15.32
  -3   1 -20   79.44   17.41
   3   1  20   49.58   10.67
   3  -1 -20   76.26   15.19
   5  -4  -3   -3.24    7.25
   5   4   3    6.65   10.24
   5   4  -3    1.81   10.67
  -5  -4  -3   -0.63   17.51
   0  -5  20   12.23    8.28
   0  -5 -20    1.92    9.42
   0   5 -20    0.51   14.06
   0  -5 -20   13.36    8.42
   1  -9   0   13.03   10.25
  -1  -9   0   12.74    9.84
   4  -6  -6   61.22    9.90
   4  -6   6   42.90    8.99
   4   6   6   78.73   13.70
   4  -6  -6   57.60   10.64
   4   6  -6   79.11   13.87
  -4  -6  -6   48.87   18.60
   4  -6   6   55.88   11.01
  -1  -9   1   93.46   14.39
  -1  -9  -1   78.63   13.71
   1  -9   1   73.39   13.32
   1  -9  -1   89.16   14.75
   4  -2 -16   11.89   10.73
   4  -2  16   -2.28    6.48
   4   2  16    1.02    7.37
  -4  -2 -16   -0.32   10.46
  -4   2 -16    0.47   12.49
   4   2 -16   -5.21    9.73
   4  -2 -16   -0.83    7.56
  -4  -2 -16   -3.38   12.93
   2  -8  -8   30.23   10.76
  -2   8  -8   14.21   13.54
  -2  -8  -8    8.64   15.11
   2  -8   8   26.15    8.58
  -2  -8  -8    8.75   10.94
   2  -8   8   30.78    7.60
  -5   0 -11    6.79    7.83
   5   0 -11   16.97    8.12
  -5   0 -11   20.18   14.24
   5   0  11    2.60    5.90
   5   0 -11   -1.92   10.73
   5   0  11    5.28    6.14
   2   6  16  148.13   18.38
   2  -6 -16  137.00   17.87
  -2   6 -16  195.62   23.70
   2   6 -16  152.27   23.02
  -2  -6 -16  155.32   22.50
  -2  -6 -16  179.43   24.33
  -1   2 -23   13.29    7.88
  -1   2 -23   12.95   15.67
   1   2 -23   16.25    9.76
   1  -2  23    3.93    6.79
  -1  -2 -23    8.92    9.06
  -1  -2 -23    7.29    9.27
  -2   3 -21   80.23   19.08
  -2  -3 -21   65.48   17.74
  -2   3 -21   98.03   14.73
   2  -3 -21   94.19   16.70
  -2  -3 -21   39.32   10.47
   2  -3  21   42.18    9.48
  -2  -3 -21   56.09   15.38
   2   3 -21   90.27   12.72
   1  -9  -2   30.02   11.03
  -1   9  -2   34.68   13.26
   1  -9   2   21.78    9.94
  -1  -9  -2   31.58   10.91
  -2  -7 -13   26.19   15.84
   2  -7  13    1.94    6.83
   2   7  13   18.89    7.46
  -2  -7 -13    4.94   11.62
   2  -7  13   10.87    7.69
   2  -7 -13    8.78    9.05
   2   7 -13   21.99   15.98
   1  -8  11   49.31    8.65
  -1  -8 -11   22.10   12.89
   1  -8  11   40.05    9.16
  -1  -8  11   55.55   10.00
   1  -8 -11   37.65   12.63
  -1   8 -11   24.17   15.34
  -1  -8 -11   35.23   13.63
   4  -3 -15    8.94    8.03
   4   3  15   16.81    8.73
   4   3 -15   22.10   10.27
  -4   3 -15   21.39   13.28
  -4  -3 -15   17.67   14.46
  -4  -3 -15   24.55   10.86
   4  -3  15   18.50    7.38
   4  -3 -15   36.56   10.41
   0   0 -24  183.25   22.56
   1   7  15   29.74    7.67
   1  -7  15   38.39    9.50
  -1  -7 -15   10.41   13.31
   1   7 -15   27.50   15.75
  -1   7 -15   16.93   14.91
   1  -7 -15   35.05   10.67
   3   6 -13  116.38   14.88
   3   6 -13   99.53   19.27
  -3   6 -13   82.16   17.42
   3   6  13   96.75   13.67
  -3  -6 -13  123.56   20.91
  -3  -6 -13   79.45   16.15
  -5  -4  -4   58.07   18.59
   5  -4  -4   27.20    8.53
   5  -4   4   35.49    8.71
   5   4   4   41.85   11.08
   5   4  -4   49.67   11.87
   0  -9  -5   -1.91   10.88
   0   9  -5  -10.08   14.01
   0  -9   5    2.63    8.33
   5   3  -8   18.83    9.47
  -5  -3  -8   32.25   15.60
   5  -3  -8   24.55    9.26
   5  -3   8   18.37    7.84
   5   3  -8   15.20    8.90
   5   3   8   39.32    9.53
   3  -7   9   58.60    9.40
   3  -7   9   50.18   10.66
   3  -7  -9   74.77   12.36
   3   7   9   80.32   12.57
  -3   7  -9   66.96   16.51
  -3  -7  -9   42.12   17.38
  -3  -7  -9   50.30   12.36
  -4   0 -17  -12.36   12.77
  -4   0 -17   -9.21   11.18
   4   0 -17    2.85    9.90
   4   0  17    0.21    6.17
   5   2 -10    9.30   10.22
   5  -2 -10   12.92    8.22
  -5  -2 -10    7.77    8.16
   5  -2 -10    4.49    9.13
   5  -2  10   16.35    7.26
   5   2  10   24.30    7.82
  -5   2 -10   10.86   13.10
  -5  -2 -10   19.74   14.26
  -1   9  -3   42.83   14.73
   1  -9  -3   35.54   12.11
   1   9  -3   28.42   15.95
  -1  -9  -3   56.81   12.68
   1  -9   3   65.19   11.52
   5   1 -11   79.40   13.26
  -5   1 -11   78.94   13.67
   5   1 -11   77.47   15.85
  -5   1 -11  117.27   18.25
   5   1  11   90.18   12.39
   5  -1 -11   97.69   13.48
  -5  -1 -11   93.36   13.05
  -5  -1 -11  104.05   18.47
   5  -1  11   90.83   11.90
   0   8 -12   39.48   16.03
   0  -8  12   32.93    9.59
   0  -8 -12   49.65   13.15
   4  -5  11    8.73    7.10
  -4  -5 -11   13.84    9.38
   4   5 -11   21.10   10.93
   4  -5 -11   24.32    6.71
  -4   5 -11   25.00   13.51
   4   5  11    5.25    9.13
  -4  -5 -11    3.18   14.49
  -2  -4 -20  127.57   18.48
   2  -4  20   93.18   13.75
   2   4  20   91.33   14.77
   2   4 -20  110.52   14.96
   2  -4 -20  147.97   17.64
   0   1 -24   10.39    9.35
   0  -1 -24   15.21   10.34
   0  -1  24   -1.24    5.95
   2  -2 -22   13.71   12.65
  -2   2 -22   19.92   15.62
  -2  -2 -22   -0.72   12.59
   2   2 -22   14.62   10.96
  -2  -2 -22   21.79   16.09
   2  -2  22    3.43    6.63
  -2  -2 -22   16.85    8.49
  -2   2 -22   14.25   10.55
   4  -6   7   89.82   12.97
   4   6   7  139.60   17.93
  -4  -6  -7   65.07   19.83
   4  -6  -7  114.05   15.47
   4  -6  -7  124.44   14.88
   3  -3 -19   62.76   14.34
  -3  -3 -19   70.71   17.83
   3  -3  19   44.82    9.70
  -3   3 -19   59.45   17.09
   3   3 -19   59.56   12.67
  -3  -3 -19   66.57   15.97
   4   1  17   63.47   11.15
  -4  -1 -17   64.39   15.00
  -4  -1 -17   98.86   17.42
   4  -1 -17   80.84   14.27
  -4   1 -17   95.35   15.15
  -4   1 -17   82.05   16.87
   4  -1  17   74.10   10.50
   5   4  -5    8.45    6.62
   5  -4   5    9.26    7.21
   5   4   5    0.34    9.64
  -5  -4  -5    3.66   17.59
   5  -4  -5    7.23    7.03
   5   4  -5    6.87    9.67
  -1  -9  -4   27.80   10.88
  -1   9  -4   27.68   13.84
   1  -9  -4   31.29   11.32
   1   9  -4   10.91   14.17
   1  -9   4   23.46    9.72
   1   6  18   39.70    9.24
  -1  -6 -18   17.16   13.13
   1  -6 -18   38.37    9.11
   1   6 -18   28.94   15.26
   1  -6 -18   39.29   10.13
  -1   5 -20   38.37   15.62
  -1  -5 -20   28.90   12.58
   1  -5 -20   29.96    8.65
   1  -5 -20   32.97   10.17
  -1  -5 -20   23.75    8.87
   1  -5  20   22.77    8.69
   1   5 -20   28.84   13.79
   0   9  -6   41.78   15.76
   0  -9   6   63.13   10.43
   0  -9  -6   47.19   13.41
  -3  -5 -16    9.36   12.36
  -3  -5 -16   13.51   15.19
   3  -5  16   18.02    8.19
  -3   5 -16  -13.38   13.74
   3   5  16    7.32    8.26
   3   5 -16   11.26    9.35
  -2  -8  -9   24.75   12.04
   2  -8  -9   30.76   11.01
  -2   8  -9   42.21   14.78
   2   8  -9   33.22   17.07
  -2  -8  -9   48.60   16.77
   2  -8   9   37.83    8.16
   2  -8   9   38.16    9.14
  -3   2 -20   13.04   12.52
   3  -2 -20   12.25   12.18
   3   2 -20   14.18   11.24
   3   2  20   13.83    8.28
  -3  -2 -20   -4.81   15.11
   3  -2  20    6.23    6.66
   0   7 -16   32.14   15.07
   0  -7  16   19.40    8.99
   0  -7 -16   30.81   12.29
   0  -3 -23   84.88   11.13
   0  -3  23   48.46   10.60
   0  -4  22   48.16   10.25
   0   4 -22   79.07   16.54
   0  -4 -22   67.70   10.99
   0  -4 -22   63.79   11.75
  -1   0 -24    5.88    8.36
   1   0 -24   12.81   11.04
  -1   0 -24   28.40    9.39
   4   4  14   59.73   11.65
  -4  -4 -14   39.38   12.38
   4  -4 -14   74.29   10.79
  -4   4 -14   67.02   15.98
   4  -4  14   45.17    9.85
   4   4 -14   71.53   12.85
   5   3  -9  100.27   14.44
   5   3  -9   86.14   14.08
   5  -3  -9   76.81   13.48
   5   3   9   97.63   13.35
   5  -3   9   84.86   12.54
  -5  -3  -9  101.19   19.37
  -1  -9  -5   12.88   10.96
  -1   9  -5   18.98   14.02
   1  -9   5   31.88    9.22
   1   9  -5   11.48   14.93
   1  -9  -5   14.03   11.24
   3  -4 -18  135.82   17.22
   3   4  18   95.67   14.75
  -3   4 -18  114.08   19.96
   3  -4  18  104.38   14.21
   3   4 -18  111.82   16.36
  -3  -4 -18  107.75   19.10
  -3  -4 -18  112.55   20.43
   5   0 -12  -10.94    8.35
   5   0  12    3.57    5.73
  -5   0 -12    4.31    8.35
  -5   0 -12    7.21   13.36
   5   0 -12    2.63   10.71
   3   7 -10    0.59   16.35
   3  -7  10   -6.31    6.75
   3  -7  10   -1.79    7.66
  -3   7 -10   -7.93   13.25
  -3  -7 -10  -12.21   16.20
   3  -7 -10    6.40    8.17
  -3  -7 -10   -1.76    9.67
   3   7  10    0.55    7.87
   5  -4  -6   56.15    9.98
  -5  -4  -6   57.23   18.70
   5   4  -6   64.88   12.38
   5  -4   6   47.90    9.72
   1  -8 -12   25.60   11.36
  -1   8 -12   27.67   15.33
  -1  -8 -12   33.30   13.24
   1  -8  12   37.59    8.15
  -1  -8  12   39.34    9.52
   1  -8  12   33.16    9.18
   4  -6  -8   -4.18    6.07
   4   6   8   51.82   11.50
  -4  -6  -8   29.07   16.89
   4  -6   8   49.01    8.68
   4   6  -8   57.13   12.78
  -3  -8   0  -15.37   16.88
  -3  -8  -1   23.38   16.84
   3  -8  -1   74.29   12.90
  -5  -2 -11    7.40    8.36
  -5   2 -11    7.94   13.03
   5  -2 -11   -4.72    7.68
   5  -2 -11    3.45    8.96
   5   2  11    3.23    7.15
  -5  -2 -11   12.97   14.17
   5   2 -11   -0.36   10.40
   5  -2  11    0.71    6.67
   1  -1 -24   17.44   11.55
  -1  -1 -24   24.50    9.79
   1   1 -24   32.18   11.75
  -1   1 -24   45.23   15.83
  -1  -1 -24   23.94    9.10
  -1   1 -24   29.01    9.17
  -2   0 -23   71.84   13.01
  -2   0 -23  122.05   20.57
  -2   0 -23   95.16   15.45
   2   0 -23  102.55   16.59
   0   9  -7    6.53   13.87
   0  -9  -7    3.91   10.96
   2  -7  14   40.10    9.05
  -2  -7 -14   22.17   13.22
  -2   7 -14   17.44   14.13
  -2  -7 -14   16.66   15.55
   2   7  14   23.93    7.61
   2   7 -14   40.16   15.77
   2  -7 -14   14.26    8.95
  -5   1 -12    6.89    8.72
   5   1  12    9.11    6.82
   5  -1  12    6.23    6.21
   5   1 -12   13.54    8.81
  -5  -1 -12    1.41    7.99
  -5  -1 -12    8.22   13.33
   5   1 -12    8.40   11.37
   5  -1 -12   14.62    8.26
  -5   1 -12   12.73   13.42
   5  -1 -12    2.08    9.92
   0   2 -24   92.10   13.32
   0  -2  24   60.20   10.97
   0  -2 -24   96.90   14.04
  -3  -8  -2   24.46   15.46
   3  -8   2   -3.96    3.70
   3  -8  -2   40.69   11.36
  -3   0 -21  -13.54   12.68
  -3   0 -21  -28.00   14.93
   3   0  21   -5.76    7.20
   2  -5 -19    8.04    9.24
  -2  -5 -19   13.72   14.91
   2   5  19   11.47    8.17
   2  -5  19   15.21    8.54
   4  -5  12   45.56    9.21
   4   5  12   71.40   12.50
  -4   5 -12   72.62   16.30
  -4  -5 -12   36.29   15.64
  -4  -5 -12   42.73   11.20
   4   5 -12   68.17   13.01
   3   6 -14   48.38   14.85
   3   6  14   66.68   11.40
  -3  -6 -14   42.25   13.64
   3   6 -14   74.09   11.29
  -3   6 -14   58.58   16.16
  -3  -6 -14   51.48   17.30
   0  -8  13    7.01    8.12
   0   8 -13    4.64   14.71
   4   2  17   12.97    7.69
  -4  -2 -17   17.10   12.04
   4  -2 -17    5.41   10.64
  -4   2 -17   30.81   13.88
   4   2 -17   19.90   10.59
   4  -2  17   18.82    7.22
   0  -6 -19   58.06   10.89
   0   6 -19   90.19   17.47
   0  -6 -19   63.99   13.08
  -1  -9  -6   96.51   15.67
   1   9  -6   68.33   18.72
   1  -9   6  102.21   13.50
   1  -9  -6  106.56   16.53
  -1   9  -6  101.05   18.84
  -4  -3 -16   30.58   11.69
   4   3  16   25.43    9.01
  -4   3 -16   48.85   14.29
   4  -3 -16   37.02   11.45
   4  -3  16   31.71    8.13
   4  -3 -16   36.18    8.72
   4   3 -16   28.09   11.01
  -2   6 -17   21.86   14.11
   2  -6 -17    9.22    7.39
   2   6 -17   11.14   13.39
  -2  -6 -17   14.79   14.16
   2  -6  17    9.07    8.21
   2   6  17   11.19    8.01
  -2  -6 -17    6.93   13.21
  -2   1 -23   53.48   12.40
  -2   1 -23   34.81    8.94
  -2   1 -23   65.60   17.60
  -2  -1 -23   35.55   12.58
  -2  -1 -23   23.37    9.28
  -2  -1 -23   33.27   16.57
   2  -1 -23   44.67   13.98
   2   1 -23   39.53   12.55
   1  -7 -16   56.43   12.19
  -1  -7  16   69.52   11.87
  -1   7 -16   62.95   16.97
   1   7 -16   86.82   19.07
   1   7  16   51.91    9.66
   1  -7  16   88.23   13.03
   1  -3 -23  151.06   21.39
  -1  -3 -23  121.01   16.50
  -1   3 -23  201.01   25.40
   1  -3  23  116.57   15.26
  -1  -3 -23  116.43   17.11
   1   3 -23  131.62   16.76
   3  -8   3   23.03   10.05
  -3  -8  -3   10.74   16.55
   3  -8  -3   16.89   10.01
   3  -8   3   18.16    6.40
  -2  -8 -10   15.65   12.03
   2   8 -10   32.35   16.68
   2  -8  10   29.72    8.36
  -2   8 -10   22.11   14.18
   2  -8  10   21.96    7.64
   2  -8 -10   25.49   10.35
  -2  -8 -10   37.26   15.70
   5   4  -7    8.90   10.16
  -5  -4  -7   14.85   16.25
   5  -4  -7   30.17    8.40
   5  -4   7    6.71    7.19
  -3   1 -21   20.33   15.06
  -3   1 -21   30.62   12.68
   3   1  21   16.09    7.77
   3   1 -21   20.47   12.05
   3  -1 -21   27.41   12.79
   3  -1  21   16.26    6.46
  -3  -1 -21   41.39   15.62
   1  -4 -22  168.52   21.98
  -1  -4 -22  112.56   16.03
  -1   4 -22  185.85   25.40
   1  -4  22   88.42   13.28
   0   5 -21   79.75   16.97
   0  -5 -21   54.64   11.04
   0  -5  21   53.62   10.72
   0  -5 -21   56.48   11.44
   4   0 -18    0.36   10.38
  -4   0 -18    3.64   11.28
  -4   0 -18    1.90   13.09
   4   0  18    3.84    5.96
   5   3  10   30.03    8.95
   5  -3  10   33.26    8.24
   5   3 -10   38.04   10.78
   5   3 -10   26.71    9.87
  -5  -3 -10   22.70   15.42
   5  -3 -10   37.25    9.53
  -5   3 -10   37.88   13.99
   3  -8   4   69.79   10.02
   3  -8  -4   83.02   13.62
   3  -8   4   72.52   12.50
  -4  -6  -9   43.57   16.95
   4   6   9   54.80   11.78
   4  -6   9   38.94    8.68
   4   6  -9   70.92   13.10
   0  -9  -8   92.40   15.42
   0   9  -8   70.15   17.59
  -2  -3 -22   75.91   15.02
   2  -3 -22   63.59   15.11
  -2   3 -22   59.60   12.37
  -2   3 -22   81.48   17.89
   2  -3  22   31.08    9.08
  -2  -3 -22   72.97   16.93
   2   3 -22   54.90   11.93
   3  -7  11    4.25    6.74
   3   7  11    4.01    7.70
   3  -7 -11    9.08    7.98
  -3   7 -11    7.97   13.18
   3  -7  11   -0.22    7.40
  -3  -7 -11   -0.59   10.27
  -3  -7 -11   -7.11   15.36
   3   7 -11   -6.27   16.79
  -1   9  -7   52.30   16.83
   1  -9  -7   85.61   14.71
  -1  -9  -7   53.04   13.29
   1  -9   7   57.08   10.80
   1   9  -7   69.74   17.35
  -4  -1 -18  123.10   20.10
  -4   1 -18  162.82   18.99
   4  -1 -18  124.82   17.83
   4   1  18   92.56   14.73
  -4  -1 -18  113.16   18.31
  -4   1 -18  149.88   20.91
   5   0  13    9.64    5.81
   5   0 -13   13.78    8.45
  -5   0 -13    1.94    8.38
  -5   0 -13    8.43   13.40
  -1  -2 -24   27.27    9.78
   1  -2  24   12.44    6.87
  -1  -2 -24   29.64    9.49
   1   2 -24   43.21   10.92
  -1   2 -24   37.33   15.53
   3  -5  17   95.20   14.89
   3   5  17  132.56   17.50
  -3  -5 -17   90.45   18.49
  -3  -5 -17  155.55   22.03
   3   5 -17  147.44   16.44
  -3   5 -17  167.95   22.48
   2   4  21   16.03    9.05
  -2  -4 -21   29.68   14.76
  -2   4 -21   25.15   15.55
  -2  -4 -21   31.30   14.23
   2  -4  21   11.95    7.78
   2  -4 -21   42.68   12.24
   2   4 -21   25.30   10.08
  -5  -5   0   16.78   17.13
   5  -5   0   11.58    6.49
   5   5   0   18.60   11.51
   0  -7 -17   10.87   11.38
   0  -7  17    1.74    8.32
   0   7 -17   19.48   15.19
   5  -2 -12   17.38    8.56
  -5   2 -12   31.26   13.21
  -5  -2 -12   12.37    8.61
   5  -2  12    5.22    6.55
   5   2 -12    4.31   10.31
   5  -2 -12   10.05    9.45
  -5  -2 -12    9.17   13.60
   5   2  12   13.41    7.40
   4  -4  15   33.59    9.05
   4  -4 -15   -4.07    5.50
  -4   4 -15   72.63   15.00
  -4  -4 -15   38.30   12.33
  -1  -8 -13   21.33   13.68
  -1   8 -13   49.98   16.76
  -1  -8  13   62.43   10.79
   1  -8  13   55.08   10.10
   1  -8 -13   57.65   12.79
   4  -7   0   49.55    8.30
  -4  -7   0   28.92   18.19
   4   7   0   76.79   13.23
   4  -7   0   38.74   10.44
   5   5  -1   -5.85   11.89
   5  -5   1   -1.97    6.13
  -5  -5   1    2.30   16.00
   5  -5  -1    2.62    6.27
  -5  -5  -1   17.16   18.12
   5   5   1    3.83   10.65
   3   3 -20   31.10   11.16
  -3  -3 -20   45.91   16.61
   3  -3  20   30.63    8.27
  -3   3 -20   27.87   14.87
   3  -3 -20   49.86   13.17
  -3  -3 -20   31.37   15.24
   3  -8   5   83.37   13.13
   3  -8   5   74.83   10.69
   3  -8  -5   90.81   14.34
  -1  -6 -19   18.18   12.63
   1   6 -19   28.93   14.41
  -1   6 -19   28.61   15.35
   1   6  19   21.18    8.21
   1  -6 -19    9.26    8.47
   1  -6 -19   40.08    8.73
   1  -6  19   10.44    8.72
   4  -7   1   82.48   11.73
   4  -7  -1  103.70   13.99
   4  -7  -1   87.05   12.05
  -4  -7  -1   62.66   20.59
   4  -7   1   98.69   13.62
  -4  -7   1   64.00   20.48
   0   0 -25   -8.92    9.58
   2  -9   0   55.51   12.18
   5  -4   8   24.63    8.43
   5  -4  -8   50.87    9.64
   5   4  -8   64.38   12.23
  -5  -4  -8   60.79   17.39
   2  -9   1    9.46    9.94
   2  -9  -1    3.66   10.16
   5  -5  -2   18.94    6.99
   5   5   2   14.34   11.51
  -5  -5  -2   21.02   18.16
  -5  -5   2    4.87   15.78
   5  -5   2   13.60    6.63
   5   5  -2   19.52   11.43
  -4  -7  -2   25.10   18.00
  -4  -7   2    5.30   16.68
   4   7   2   34.93   11.29
   4   7  -2   47.44   12.15
   4  -7   2   36.30    7.45
   4  -7  -2   31.28    9.59
   4  -7   2   37.10    9.84
   4  -7  -2   29.63    6.85
   5   1 -13   36.82    9.99
   5  -1 -13   26.82    9.28
   5  -1  13   32.95    7.44
  -5   1 -13   41.46   14.02
   5   1 -13   25.74   12.47
   5   1  13   30.15    7.73
  -5  -1 -13   38.31    9.92
  -5   1 -13   33.11    9.48
   5  -1 -13   28.28   11.45
  -5  -1 -13   43.62   14.52
  -2  -2 -23   86.52   13.08
  -2   2 -23  124.46   21.71
   2  -2 -23  119.11   19.10
  -2   2 -23  108.91   16.27
   2   2 -23   98.61   15.31
   2  -2  23   70.83   11.49
  -2  -2 -23   76.09   15.80
  -2  -2 -23  116.49   19.39
  -4   5 -13   57.61   15.48
   4   5 -13   50.53   13.15
  -4  -5 -13   51.76   11.89
   4  -5  13   54.56    9.63
   4   5  13   50.77   10.94
   2  -9   2   49.41   11.73
   2  -9  -2   38.29   11.78
   1  -5  21    6.44    7.66
  -1  -5 -21   -5.70    7.94
   1  -5 -21    1.92    6.17
  -1  -5 -21   -5.28   11.81
  -1   5 -21    2.06   14.14
   1   5 -21   -4.31   12.94
   1  -5 -21   -6.44    9.48
   2  -8 -11   63.58   12.97
  -2  -8 -11   68.51   16.90
   2  -8  11   54.85    9.40
   2   8 -11   45.30   17.68
  -2   8 -11   78.06   16.37
  -2  -8 -11   35.27   13.02
   2  -8  11   45.23    9.17
   3   2  21   41.52    9.89
   3  -2  21   33.87    7.99
  -3  -2 -21   39.40   16.34
   3  -2 -21   57.77   14.15
   3   2 -21   51.46   12.50
  -3   2 -21   47.84   13.57
   2   7 -15   19.14   15.53
  -2  -7 -15   20.51   12.83
  -2   7 -15   28.15   15.00
   2   7  15   38.22    8.26
   2  -7 -15   35.60    9.28
   2  -7  15   22.37    8.45
  -2  -7 -15   25.44   14.78
   0  -1 -25   21.31   10.39
   0   1 -25    5.32    9.29
  -5  -5   3    6.00   14.08
   5  -5  -3    3.69    6.15
   5   5  -3   -0.39   11.06
  -5  -5  -3   17.84   17.33
   5  -5   3   -0.22    6.38
   5   5   3   11.10   11.03
   0   8 -14   -0.51   13.84
   0  -8  14   -0.56    8.04
   4  -7  -3   83.58   12.26
   4  -7   3   77.50   11.80
   4  -7   3   94.40   13.97
   4  -7  -3   93.68   14.04
  -4  -7  -3   77.63   20.54
  -3   4 -19   99.14   18.89
   3   4  19   97.69   14.50
   3  -4  19   65.02   11.43
  -3  -4 -19   63.50   17.22
   3   4 -19   95.17   14.19
   3  -4 -19  120.86   16.46
  -3  -4 -19  112.06   19.71
  -3  -6 -15   -1.32   11.69
   3   6  15    1.06    7.70
   3   6 -15   -7.60   12.31
  -3  -6 -15   -7.51   15.16
   3   6 -15    1.72    8.41
   3  -6  15    0.50    7.00
  -3   6 -15   -0.48   13.23
   0  -9  -9    9.91   11.65
   0   9  -9   -0.50   14.24
   2  -9   3   15.55    9.64
   2  -9  -3   28.95   10.80
  -5  -3 -11   20.37   14.35
   5  -3  11    3.28    6.82
  -5  -3 -11    4.11    8.33
  -5   3 -11   22.65   13.02
   5   3  11   23.84    8.44
   5   3 -11   26.56    9.75
   5  -3 -11   19.31    8.54
   1  -9  -8   50.52   13.31
   1  -9   8   48.32    9.36
  -1   9  -8   35.89   14.71
   1   9  -8   27.87   15.47
  -1  -9  -8   20.58   12.29
  -4   6 -10   27.97   13.33
   4   6  10   22.80    9.31
  -4  -6 -10   32.83   15.81
  -4  -6 -10   21.15    9.82
   4   6 -10   18.97   14.40
   4   6 -10   27.00   11.17
   3   8   6   69.86   10.90
   3  -8  -6   59.98   12.20
   3  -8   6   71.34   11.22
  -3  -8  -6   78.64   18.09
   3  -8   6   40.70    9.02
   0  -3  24   14.52    7.00
   0   3 -24  -15.07    9.95
   0  -4  23    3.67    7.31
   0  -4 -23    3.13    8.82
   0  -4 -23   -2.41    8.03
   0   4 -23    6.91   13.35
   5   5  -4   32.81   12.06
  -5  -5  -4   16.25   16.95
   5   5   4   44.49   11.68
   5  -5  -4   21.58    7.36
   4  -7   4   79.13   10.72
   4   7   4   93.84   15.41
   4  -7   4   79.25   12.59
   4  -7  -4   97.52   13.39
   4   7  -4   93.38   14.51
   4   3  17    9.60    8.01
  -4  -3 -17    4.49   11.48
   4  -3 -17   13.22   10.18
  -4   3 -17   17.36   13.89
   4   3 -17   10.48   10.61
   4  -3  17    4.78    6.50
  -4   2 -18   27.65   13.96
   4   2 -18   32.70   11.77
   4   2  18   27.35    8.27
   4  -2 -18   23.37   11.58
   4  -2  18   38.73    7.66
  -4  -2 -18   19.30   12.77
  -4   2 -18   23.02   12.04
  -2  -9  -4   45.27   11.60
   2  -9   4   55.51   11.25
  -3  -7 -12    7.40   10.44
   3   7 -12   39.04   16.37
   3  -7 -12   15.64    8.38
  -3   7 -12   40.83   14.75
   3   7  12   37.14    8.75
  -3  -7 -12   35.39   15.85
   3  -7  12   13.22    7.16
   1  -7 -17   22.93    9.78
   1   7  17   35.93    7.74
  -1   7 -17   17.01   14.74
   1  -7  17   21.80    8.99
   1   7 -17   18.20   15.34
  -1  -7  17   23.49    9.22
  -2   6 -18  132.77   21.00
  -2  -6 -18  167.03   21.45
  -2  -6 -18  117.11   19.46
   2   6  18  103.91   14.53
   2   6 -18  127.44   19.22
   2  -6  18  107.87   15.45
   5  -4  -9   42.24    9.03
  -5  -4  -9   34.19   15.84
   5  -4   9   26.32    8.10
   5   4  -9   53.12   11.52
   2  -5  20    9.68    8.14
   2  -5 -20   16.03    9.31
  -2  -5 -20   51.91   14.35
   2   5  20   15.00    8.66
   1   0 -25   60.67   12.74
  -1   0 -25   41.52   10.15
   0   6 -20   30.16   14.79
   0  -6 -20   12.25    8.07
   0  -6 -20   24.26   10.54
   3   0 -22    0.39   11.13
  -3   0 -22  -24.52   15.57
   3   0  22    1.75    6.59
  -3   0 -22    2.49   12.02
  -5  -5  -5    0.59   16.69
   5   5   5    8.76    9.94
   5   5  -5   11.46   11.32
   5  -5  -5   -0.21    6.15
   2   0 -24    8.71   11.75
  -2   0 -24   10.64    7.51
  -2   0 -24   16.97   15.51
  -2   0 -24   -1.16   10.67
  -5   0 -14   48.99   10.55
   5   0 -14   36.41    9.70
   3  -8   7   34.25    8.08
  -3  -8  -7   30.01   16.85
   3  -8  -7   38.57   10.91
  -3  -8  -7   50.17   11.67
   3  -8   7   58.71   10.38
   3   8   7   56.81    9.91
   5  -2 -13   16.51    8.85
  -5  -2 -13   14.22    8.79
  -5  -2 -13   25.15   13.72
   5   2  13    8.29    7.14
  -5   2 -13   21.60   13.78
   5  -2  13   13.22    6.57
   5  -2 -13    4.19    8.18
   4   7  -5   75.45   12.42
   4  -7   5   44.38   10.11
   4  -7   5   39.04    7.91
   4  -7  -5   37.07    9.79
   4   7   5   77.03   12.85
  -4  -7  -5   41.62   17.42
  -1  -1 -25   52.67   11.95
  -1   1 -25   66.55   12.35
   1  -1 -25   98.47   15.38
  -1  -1 -25   82.02   12.99
   1   1 -25   88.38   14.13
  -1   1 -25   83.67   15.85
   2   9  -5   48.42   15.90
  -2  -9  -5   52.61   12.20
   2  -9   5   45.84   10.77
  -4   0 -19   18.25   14.21
   4   0 -19    9.83   10.16
   4   0  19    9.68    6.23
  -4   0 -19   10.18   11.77
  -1  -8 -14   44.26   15.48
  -1   8 -14   75.27   17.66
   1  -8  14   82.44   12.27
  -1  -8  14   73.68   12.51
   1   8 -14   86.78   18.33
   1  -8 -14   81.85   14.24
   6   0   0   72.58   12.16
   6   0   0   74.29   10.28
  -1  -9  -9   -1.59   11.44
  -1   9  -9    5.22   13.48
   1   9  -9   -8.17   14.71
   1  -9   9    6.17    7.70
   0  -2  25    4.29    5.93
   0  -2 -25   10.05   10.61
   0   2 -25    9.69    8.52
   6   0  -1    1.37    6.06
   6   0   1   -3.26    8.20
   6   0  -1   -6.48    8.69
   6   0   1    0.95    5.86
   0  -9 -10   11.19   11.75
   0   9 -10   21.18   14.06
   2  -8  12   38.38    8.93
  -2   8 -12   34.13   14.59
  -2  -8  12    8.16    6.90
   2   8 -12   39.28   16.92
  -2  -8 -12   41.37   15.59
  -2  -8 -12   32.37   12.52
   2  -8  12   30.25    8.29
   2  -8 -12   35.95    9.89
  -3  -1 -22   79.50   17.13
   3   1  22   58.58   10.89
  -3   1 -22   65.47   14.86
   3  -1 -22   80.33   15.13
   3   1 -22   60.42   12.54
  -3   1 -22   95.61   17.87
  -3  -1 -22   74.53   14.86
   0  -5 -22    4.83    8.81
   0  -5 -22    5.70    8.27
   0  -5  22    5.68    7.82
   0   5 -22    6.66   13.59
   4  -4  16    6.31    7.14
  -4   4 -16    0.93   13.09
  -4  -4 -16    8.99   10.58
   4   4 -16    4.55   10.66
  -2   1 -24   17.36    9.91
  -2  -1 -24   24.04   14.83
  -2  -1 -24    4.30   10.81
  -2  -1 -24    0.55    7.82
   2  -1 -24   -6.53   12.27
  -2   1 -24    1.06   15.67
   2   1 -24  -11.61   11.26
   5  -1 -14   -5.76    8.30
  -5  -1 -14    3.18   13.05
   5   1 -14   -0.36   10.57
  -5   1 -14    3.75    9.03
  -5   1 -14    6.27   12.70
   5  -1 -14   -3.48    9.32
   5   1  14    6.93    6.31
   5   1 -14    4.00    8.13
  -5  -1 -14    0.73    8.56
   5  -1  14    4.58    5.55
   6   0   2    3.20    5.77
   6   0  -2    5.78    8.51
   6   0   2    7.56    7.55
   6   0  -2    8.67    5.94
  -1  -3 -24   36.83    9.99
   1   3 -24   40.32   10.46
   1  -3 -24   35.44   12.12
  -1  -3 -24   31.67   10.33
   1  -3  24   22.52    7.71
  -1   3 -24   45.88   16.68
   4   5  14   15.20    8.90
   4  -5  14   16.05    7.63
  -4   5 -14   22.50   13.61
   4   5 -14   38.19   11.44
  -4  -5 -14   34.13   10.88
  -4   6 -11   11.24   12.21
  -4  -6 -11    3.25    8.76
   4   6 -11    7.23    9.75
   4   6 -11   -0.87   10.56
   4   6  11   13.11    9.21
   1  -4  23   13.11    7.65
  -1   4 -23   27.80   15.24
   1  -4 -23   17.75   10.93
  -1  -4 -23   12.99   10.56
   4  -1 -19   12.35   10.49
  -4   1 -19    1.29   11.62
  -4   1 -19    7.93   13.78
  -4  -1 -19   12.67   12.23
   4   1  19    3.70    6.67
   3   5  18   -5.76    7.79
  -3   5 -18    5.84   13.93
  -3  -5 -18    7.89   15.44
  -3  -5 -18   22.10   12.90
   3  -5  18    7.69    7.41
   3   5 -18   20.74    9.81
  -5  -3 -12   23.88   14.70
   5   3  12   30.30    8.82
  -5   3 -12   25.88   13.53
  -5  -3 -12   23.05    8.72
   5  -3  12   11.77    6.98
   5   3 -12   15.19    9.62
   5  -3 -12   26.57    9.07
   6  -1   0    5.13    8.05
   6   1   0   10.09    6.43
   6   1   0   -6.48    8.09
   0  -7  18   16.87    8.57
   0   7 -18    8.96   14.34
   0  -7 -18   15.62   11.13
   5  -5  -6   46.09    9.18
   5   5  -6   74.80   13.74
  -5  -5  -6   41.16   17.31
   5   5   6   69.92   13.07
   6  -1  -1   30.20    9.84
   6   1  -1   21.57    7.54
   6  -1   1   38.02    9.15
   6   1  -1   20.89    8.91
   6   1   1   21.91    8.20
   6   1   1   20.68    7.31
   4   7   6   24.40   10.01
   4  -7   6   11.13    6.13
   4  -7  -6   27.80    8.28
   4   7  -6   21.14   10.42
  -4  -7  -6   25.20   16.05
   6   0   3    4.80    5.69
   6   0  -3    0.99    6.10
   6   0  -3    3.44    9.12
   6   0   3    0.49    7.16
   2  -9   6   33.15    9.19
  -2  -9  -6   20.97   10.45
   2   9  -6   24.77   16.01
  -2   9  -6   15.83   12.96
  -5  -4 -10    5.02   13.89
   5  -4 -10    0.70    6.80
   5   4 -10    1.71    9.74
   5  -4  10    6.39    6.92
   0  -8  15  110.54   15.31
   6  -1   2   41.86    9.40
   6   1  -2   43.96    8.29
   6   1  -2   34.78    9.84
   6   1   2   34.00    8.16
   6  -1  -2   39.64   10.76
   6   1   2   46.60    8.66
   2  -7 -16   12.11    7.77
   2  -7  16    0.52    7.94
   2   7  16   11.75    7.08
  -2   7 -16    9.70   14.26
  -2  -7 -16    6.45   12.44
   2   7 -16  -15.76   15.00
  -2  -7 -16   -6.09   14.09
  -2   3 -23   -9.36   15.20
  -2  -3 -23   -3.84   12.67
   2  -3  23    3.33    6.67
  -2   3 -23    4.50    9.16
   2  -3 -23   11.24   11.89
   2   3 -23    4.96    9.83
   3  -8  -8   66.61   11.91
   3   8  -8   57.57   18.21
   3   8   8   65.33   10.94
  -3  -8  -8   49.06   11.44
  -3  -8  -8   43.58   16.38
   3  -8   8   39.99    8.21
   3  -8   8   49.72   10.11
  -1  -6 -20   22.18   12.42
   1  -6 -20   28.68    8.89
  -1   6 -20   44.82   15.55
   1   6 -20   27.35   14.59
   1  -6  20   24.18    9.15
   1   6  20   20.43    8.72
   1  -6 -20   54.92    9.51
  -3   6 -16   10.47   13.90
   3   6  16   13.19    7.98
   3   6 -16   20.61    9.01
   3   6 -16   -6.37    6.48
  -3  -6 -16   19.86   15.90
   3  -6  16   14.06    7.78
  -3  -6 -16   15.18   11.25
   3  -3 -21   44.85   13.59
   3  -3  21   35.19    8.00
   3   3 -21   39.99   11.68
  -3   3 -21   60.40   13.33
  -3  -3 -21   44.30   16.56
   2   4  22    0.28    7.90
  -2   4 -22   14.29   15.18
   2  -4 -22    8.44   11.15
   2  -4  22    6.22    7.04
   2   4 -22   16.62    9.11
  -2  -4 -22  -18.01    8.99
  -2  -4 -22    1.83   13.17
  -2   4 -22    4.77    9.65
   3  -7 -13   11.43    7.24
   3  -7  13    9.87    7.16
  -3  -7 -13    2.95   10.31
  -3   7 -13   12.98   13.57
   3   7  13    8.33    7.58
  -3  -7 -13   27.71   15.89
   3   7 -13  -10.17   15.71
   6   1   3   21.30    7.31
   6  -1  -3   24.77    9.38
   6   1   3   19.23    7.39
   6   1  -3   24.20    9.38
   6  -1   3   20.52    8.35
   6   1  -3   20.84    7.32
   6   0   4   35.59    8.22
   6   0  -4   30.69   10.81
   6   0  -4   31.35    7.38
   6   0   4   20.81    6.05
   1  -2  25    4.79    6.02
   1   2 -25   -5.70    9.19
  -1  -2 -25    7.87    8.54
  -1   2 -25   11.10   14.10
   1  -2 -25   12.79   11.18
  -1  -2 -25   -1.16    8.69
  -1   9 -10    0.47   13.12
  -1  -9 -10    6.05   11.21
   1  -9  10   -6.00    4.72
   1  -9  10   10.32    7.45
   1   9 -10   -0.50   14.26
   5   5  -7   -5.54   11.20
  -5  -5  -7   -1.62   15.34
   5   5   7    2.60    9.32
   5  -5  -7    5.00    6.02
  -3  -4 -20   12.19   13.59
   3  -4  20    3.49    7.06
  -3   4 -20    0.49   13.84
   3   4  20   -1.31    7.48
   3  -4 -20    7.84   10.15
   3   4 -20   11.36    9.81
  -3  -4 -20   -2.08   15.25
   1  -5 -22   16.35    9.73
  -1  -5 -22   13.61   11.36
   1   5 -22   16.95   12.13
   1  -5  22   11.41    7.92
  -1   5 -22   14.80   14.67
   4  -7  -7   20.46    8.16
   4  -7   7   28.41    6.92
   4   7  -7   34.04   10.93
   4   7   7   41.99   10.57
   0  -9 -11   81.46   16.08
   0   9 -11   91.62   18.07
   2   9  -7   63.57   17.46
   2  -9   7   44.94    9.79
   2  -9  -7   48.40   12.28
  -2  -9  -7   34.19   11.28
  -2   9  -7   66.96   15.19
   3   2 -22    3.61   10.41
   3  -2 -22   -2.40   11.89
  -3   2 -22   12.31   11.24
  -3   2 -22   -1.00   14.30
   3   2  22    4.23    7.44
   3  -2  22    2.67    5.72
  -3  -2 -22  -14.53   15.79
   6  -1  -4   31.22   10.63
   6  -1   4   36.39    8.66
   6   1   4   33.64    7.67
   6   1  -4   30.91   10.18
   6   1  -4   42.27    8.14
   6   1   4   31.05    7.73
  -4   3 -18   18.36   14.14
  -4  -3 -18    7.95   11.55
   4  -3 -18   13.46   10.09
   4   3  18   17.52    8.16
   4  -3  18    7.94    6.38
   4   3 -18   13.09   10.78
   2  -2 -24   43.93   14.36
   2   2 -24   47.57   12.22
   2  -2  24   28.32    7.61
  -2   2 -24   78.66   17.32
  -2   2 -24   37.02   11.14
  -2  -2 -24   49.37   13.00
  -5  -2 -14   17.96    8.86
   5  -2 -14    9.29    8.40
  -5   2 -14   14.12    9.49
   5   2  14    6.62    7.12
   5  -2  14   12.70    6.26
  -5  -2 -14   13.44   12.95
  -5   2 -14   21.47   13.19
   5  -2 -14   16.15    7.99
   0   0 -26   22.27   10.45
   6   0   5   12.68    6.78
   6   0  -5    9.01    6.50
   6   0  -5   19.15    9.91
   6   0   5   -1.41    3.47
  -1  -7  18   70.20   11.76
   1  -7  18   69.14   12.06
   1   7 -18   88.44   17.78
   1   7  18   69.09   10.32
   1  -7 -18   55.34   11.31
  -5   0 -15   22.91    9.49
   5   0 -15   22.94    8.95
  -4  -2 -19   23.50   12.35
  -4   2 -19   41.53   12.03
   4  -2 -19   30.50   11.06
   4   2 -19   25.63   10.90
  -4   2 -19   40.85   14.94
   4   2  19   26.65    8.25
   4  -2  19   31.28    7.09
   2   8 -13   73.05   17.98
   2  -8  13   64.34   10.80
  -2  -8 -13   50.50   16.34
  -2  -8 -13   60.97   14.30
  -2  -8  13   38.73    9.89
   2  -8 -13   56.31   11.30
   6  -2   0    2.40    7.75
   6   2   0    0.22    6.25
   6   2   0    8.93    7.30
   2   6  19   51.57   10.27
   2   6 -19   56.95   14.53
  -2  -6 -19   65.44   16.17
   2  -6  19   65.08   10.93
  -2   6 -19   93.73   17.09
   4   6 -12    5.00    9.87
   4   6  12    3.59    7.99
  -4   6 -12   -2.16   12.70
  -4  -6 -12    7.93    9.21
   6  -2  -1   23.31    9.00
   6   2   1   16.60    7.41
   6  -2   1   15.64    8.54
   6   2  -1   14.15    7.38
   6   2  -1    6.83    7.34
   6   2   1   10.67    6.43
  -1   8 -15   40.83   15.39
  -1  -8  15   45.00   10.25
   1  -8  15   42.12    9.61
   1  -8 -15   53.83   11.96
   1   8 -15   37.31   15.71
  -1  -8 -15   41.91   14.41
  -3  -8  -9   31.26   15.98
   3   8   9   56.12   10.00
   3  -8  -9   68.16   10.91
  -3  -8  -9   46.45   11.13
   3  -8   9   45.11    8.50
   3   8  -9   61.66   18.41
  -3   8  -9   37.26   14.12
   3  -8   9   45.38    9.82
   0  10   0   66.30   16.47
   0 -10   0   95.73   14.40
   5  -4 -11   14.71    6.98
  -5   4 -11   -0.40   11.91
   5   4 -11    3.69    9.86
   5  -4  11    6.44    7.02
  -5  -4 -11   -9.60   14.22
   6   2  -2   14.37    7.81
   6   2  -2   18.63    7.64
   6  -2  -2   20.88    9.14
   6  -2   2   17.53    7.95
   6   2   2   30.85    8.18
   5  -3  13   27.32    7.64
   5   3  13   32.23    8.92
   5  -3 -13   27.76    8.72
  -5   3 -13   43.40   13.89
  -5  -3 -13   27.22    9.35
   5   3 -13   45.20   10.39
  -5  -3 -13   30.67   13.95
   0   1 -26   58.28   11.95
   0  -1 -26   71.56   13.26
   6   1  -5   14.94    6.87
   6   1  -5    8.60    9.15
   6  -1   5   15.06    7.18
   6   1   5    9.31    6.47
   6  -1  -5    1.24    3.28
   6  -1  -5   10.87    9.84
   6   1   5    8.01    6.05
   0 -10   1   10.03    9.63
   0  10   1    7.47   12.68
   0 -10  -1   24.00   10.43
   0  10  -1   11.26   13.14
   2  -5 -21    5.11    9.55
   2   5  21   19.55    8.44
   2  -5  21   17.23    7.90
  -5   1 -15   -5.65   12.31
   5   1  15    9.87    6.20
   5   1 -15    6.49    8.87
  -5  -1 -15    7.04   13.09
  -5   1 -15   -0.50    8.94
   5  -1 -15    3.86    8.83
   5  -1 -15    0.81    8.43
   5  -1  15    6.17    5.63
  -5  -1 -15   11.93    9.33
   4  -5  15   47.20    9.26
  -4  -5 -15   32.26   11.65
   4   5  15   55.26   11.01
  -4   5 -15   71.15   15.91
  -4  -5 -15   59.13   16.07
   4   5 -15   65.94   12.63
   0   4 -24    1.25   12.91
   0  -4 -24   21.29    7.84
   0  -4  24   13.68    7.20
   0  -4 -24    8.84    9.65
   0  -3  25   12.56    6.83
   0  10  -2  113.02   18.56
   0 -10   2  109.34   15.31
   0 -10  -2  106.97   15.93
   0  -6  21   41.25   10.39
   0  -6 -21   54.22   11.17
   5  -5  -8   90.59   12.71
   5  -5   8   89.55   13.08
   5   5   8  115.50   15.42
  -5  -5  -8  106.99   20.49
   5   5  -8  142.65   16.84
   6   0   6    1.19    3.06
   6   0  -6    5.40    6.15
   6   0   6   -1.05    6.29
   6   0  -6   15.35   10.39
  -4  -4 -17   15.54   11.23
  -4  -4 -17   20.71   14.30
   4  -4  17    9.57    7.04
   4   4 -17   14.77   10.92
  -4   4 -17   13.13   13.78
   6   2  -3    1.74    7.75
   6  -2   3   11.60    7.58
   6  -2  -3    4.99    8.23
   6   2   3    0.92    6.83
   6   2  -3   11.78    7.40
  -4  -7  -8   34.42   16.29
   4   7   8   50.39   10.74
   4  -7   8   33.55    7.67
   4  -7  -8   46.21    9.00
   4   7  -8   55.39   11.28
   2  -9  -8   72.00   13.38
  -2  -9  -8   34.94   11.87
   2  -9   8   -0.38    5.36
  -2   9  -8   63.41   15.32
  -4   0 -20   -0.33   12.26
   4   0 -20   -2.37   10.70
   4   0  20   -2.89    5.75
   0 -10  -3  132.24   17.46
   0 -10   3  139.95   16.50
   3   0  23    1.81    6.20
  -3   0 -23   -0.33   11.56
   3   0 -23   20.07   12.35
  -3   0 -23   -6.54   14.41
   1  -9  11   77.19   10.24
   1  -9  11   62.03    9.93
  -1   9 -11   60.43   16.18
   1   9 -11   44.06   16.94
  -1  -9 -11   42.13   13.50
   0  -8 -16   14.49   11.88
   0  -8  16   23.46    8.82
  -3   7 -14   27.23   13.73
   3   7 -14   18.80   14.32
   3  -7  14   18.52    7.80
   3  -7 -14   -5.43    4.71
  -3  -7 -14   39.46   15.69
   3   7  14   23.98    7.82
  -3  -7 -14   15.51   11.51
  -1   0 -26   12.40    8.21
   1   0 -26   13.16   10.59
   6   1  -6   33.72   10.27
   6   1  -6   20.72    7.55
   6  -1  -6   30.65   10.40
   6   1   6   33.16    7.20
   6  -1   6   36.26    8.17
  -3  -5 -19   44.11   14.29
   3  -5  19   32.54    8.81
   3   5  19   45.05    9.41
  -3   5 -19   39.71   14.84
   3   5 -19   60.61   11.74
   6   2  -4   10.81    7.24
   6   2  -4   10.54    7.93
   6  -2  -4   15.82    8.92
   6   2   4   12.29    7.12
   6  -2   4    1.91    7.54
   0  -7  19   49.35   11.00
   0  -7 -19   61.55   12.58
   0   7 -19   64.94   16.41
   2  -7 -17   42.42    9.32
   2   7  17   46.60    8.86
  -2   7 -17   50.89   15.72
   2  -7  17   54.16   10.06
  -2  -7 -17   46.65   15.02
  -2  -7 -17   40.31   12.24
   2   7 -17   44.78   15.37
   4   1  20    0.41    6.45
  -4   1 -20   -0.45   13.58
  -4   1 -20   -5.28   11.35
   4  -1 -20    7.11   10.35
   4   1 -20    3.37    9.77
  -4  -1 -20   -4.57   11.78
   0  -9  12   -5.91    5.45
   0   9 -12    2.37   13.74
   0  -9 -12    1.28   11.93
  -2   0 -25   14.44   14.80
  -2   0 -25   13.78   10.31
   2   0 -25   18.39   11.59
  -3  -6 -17   42.87   13.46
   3  -6  17   42.37    9.12
  -3  -6 -17   66.37   17.36
  -3   6 -17   43.14   14.96
   3   6  17   43.65    9.24
  -5  -6   0   13.96   18.00
   5   6   0   41.82   12.30
   5  -6   0   13.71    6.26
   0 -10  -4   42.26   11.80
   0  10  -4   34.01   14.63
   0 -10   4   45.95   10.43
   3   1 -23   14.21   11.18
  -3  -1 -23   13.57   14.40
   3  -1 -23   16.58   11.61
  -3   1 -23   27.73   14.91
  -3   1 -23    0.94   11.60
  -3  -1 -23    8.36   11.98
   3   1  23   10.71    7.12
   3  -1  23   -1.66    3.28
  -5  -6   1   20.11   16.47
   5   6   1   21.38   11.90
   5   6  -1   30.62   12.25
   5  -6  -1   26.51    6.91
   5  -6   1   22.65    6.42
  -5  -6  -1   17.51   17.61
   0  -5  23   88.45   14.66
   0  -5 -23  108.17   15.19
   3  -8  10   12.24    7.68
  -3   8 -10   17.41   12.69
   3   8  10   18.79    7.70
  -3  -8 -10    8.21    9.86
   3  -8  10    9.84    6.70
  -3  -8 -10   25.91   15.12
   3   8 -10   21.02   16.35
   3  -8 -10   17.94    8.69
   6   0  -7    5.58    5.98
   6   0   7    2.36    5.76
   6   0  -7    2.61    9.85
   1 -10   0   -0.26    9.79
   1  10   0   -5.36   13.12
  -1 -10   0    1.97    9.39
   1  -1 -26   33.53   12.00
  -1   1 -26   18.18    8.04
   1   1 -26   36.98   10.91
  -1  -1 -26   29.45    9.18
   1 -10  -1   45.35   11.18
   1 -10   1   37.52   10.83
   1  10  -1   21.54   14.28
  -1 -10  -1   33.00   10.87
   1  10   1   24.71   14.59
   5   6  -2   62.45   13.09
   5  -6  -2   49.85    8.33
   5  -6   2   33.85    7.81
  -5  -6   2   36.42   17.25
   5   6   2   76.80   13.64
  -5  -6  -2   46.71   18.22
   1  -4  24   34.72    8.29
  -1   4 -24   60.82   16.27
  -1  -4 -24   26.55   10.34
   1  -4 -24   53.94   12.67
   0  -2 -26   61.21   11.42
   0   2 -26   46.50   10.33
   0  -2  26   32.59    7.60
   6  -2   5   15.68    7.27
   6   2  -5   15.85    8.74
   6   2  -5   17.99    7.52
   6   2   5    6.50    6.56
   6  -2  -5   12.69    8.76
   5  -5   9    0.21    6.50
   5  -5  -9    3.13    5.95
  -5  -5  -9    2.45   14.61
   5   5  -9    3.88   11.09
   5   5   9    3.26    8.74
   2  -1 -25   37.92   12.84
   2   1 -25   50.05   12.48
  -2   1 -25   60.12   16.88
  -2   1 -25   42.25   10.97
   2  -1  25   20.94    7.53
  -2  -1 -25   40.13   11.83
  -2  -1 -25   62.59   15.53
   4   6 -13   23.72   10.09
  -4  -6 -13    6.85    9.15
  -4   6 -13    2.13   13.02
   4   6  13   27.73    8.82
  -1  -3 -25    8.71    9.05
  -1   3 -25   -4.52   13.53
   1  -3  25    5.73    6.04
   1  -3 -25   13.89   11.22
  -1  -3 -25    8.70    8.61
   1   3 -25    5.51    8.82
   1  10  -2   29.28   14.82
   1 -10   2   26.28   10.13
   1  10   2   15.64   13.52
   1 -10  -2   42.67   11.23
  -1 -10  -2   39.45   11.08
  -5   2 -15   40.23   13.57
  -5   2 -15   31.08   10.21
  -5  -2 -15   24.84    9.65
   5  -2  15   19.50    6.23
   5  -2 -15   20.62    8.46
   5  -2 -15   23.43    8.73
   5   2  15   20.75    7.56
  -5  -2 -15   27.72   13.98
   1  -6  21   27.32    9.14
  -1  -6 -21   44.89   12.82
   1   6 -21   66.70   14.81
   1   6  21   35.74    8.79
   1  -6 -21   28.73    8.96
   1  -6 -21   19.43    8.53
   4   7   9   48.09    9.80
   4  -7  -9   -3.83    5.33
  -4  -7  -9   27.72   16.13
   4   7  -9   38.09   17.24
   4  -7   9   37.85    7.87
   4   7  -9   56.53   10.81
  -2  -8 -14   15.04   11.70
   2  -8 -14   18.88    8.98
   2   8 -14   35.13   15.98
  -2   8 -14   -1.36   13.38
   2  -8  14   20.62    7.74
  -2  -8 -14   11.74   13.72
  -2  -8  14   20.97    7.88
  -5   4 -12  107.02   16.54
   5  -4 -12   83.39   12.20
  -5  -4 -12   61.14   12.70
   5  -4  12   90.73   12.15
   5   4 -12  105.13   14.88
  -5  -4 -12  103.52   18.35
   2  -9  -9   14.87   10.18
   2  -9   9   23.00    8.02
  -2   9  -9   21.71   13.28
   2  -9   9   26.93    6.73
  -2  -9  -9    3.81   10.08
   5  -6  -3   13.91    6.29
   5   6  -3   19.85   11.44
   5  -6   3   13.47    5.82
  -5  -6  -3   13.28   16.51
   5   6   3   23.21   11.22
   6  -1   7   11.67    6.57
   6   1  -7    7.07    6.68
   6  -1  -7    1.42    4.32
   6   1  -7   19.15   10.19
   6  -1  -7   14.69    9.66
   6   1   7   15.31    6.36
   0 -10  -5   79.45   13.96
   0  10  -5   49.31   15.98
   0 -10   5   94.91   12.70
  -3  -3 -22   25.91   15.90
   3  -3  22   14.77    6.68
   3   3 -22   18.97   10.89
   3  -3 -22   26.48   12.17
  -3   3 -22   18.35   10.79
   3   3  22   17.93    8.11
  -5   0 -16    2.95    8.92
   5   0 -16   -5.41    8.28
  -5   0 -16    2.95   12.50
   1  10  -3   44.55   16.14
   1 -10   3   90.74   12.62
   1 -10  -3   89.74   13.90
   1  10   3   55.72   15.61
  -1  10  -3   44.25   14.80
  -1 -10  -3   71.64   13.22
  -2   3 -24   39.68   16.10
  -2  -3 -24   40.70   13.22
   2  -3  24   25.00    7.48
  -2   3 -24   38.47   10.87
   2  -3 -24   59.12   13.98
   2   3 -24   24.20   10.04
   5   3 -14    2.14    9.28
  -5  -3 -14    5.42    8.29
  -5   3 -14    8.77   12.45
  -5  -3 -14   15.32   13.45
   5  -3  14    0.62    6.34
   5  -3 -14    0.68    6.90
   5   3  14    3.10    7.23
  -2   4 -23    4.31    9.10
   2  -4 -23    7.69   10.69
   2  -4  23   -0.44    6.87
   2   4 -23   -0.57    8.43
  -2   4 -23    2.91   13.85
   2   4  23   15.88    8.19
  -2  -4 -23   -9.87   12.49
   1  -8 -16   19.51   10.12
  -1  -8 -16   29.01   12.83
  -1  -8  16   10.81    8.31
   1   8 -16    0.48   14.56
   1  -8  16   15.69    8.14
  -1   8 -16   13.90   13.76
  -4   3 -19   12.88   12.42
   4   3  19    1.64    7.26
   4   3 -19    5.40    9.88
   4  -3  19    8.37    6.53
  -4  -3 -19   16.31   11.67
  -4  -3 -19    1.83   13.89
   4  -3 -19    0.30    9.73
   6  -3   0    9.16    7.01
   6   3   0    2.55    7.76
   3   4  21   21.57    8.12
  -3   4 -21   40.33   14.68
  -3  -4 -21   20.55   13.64
   3  -4  21    8.41    6.61
   3  -4 -21   19.28   10.64
  -3   4 -21   16.03   10.83
   3   4 -21   16.76   10.18
  -3  -4 -21   39.45   15.47
   1   7 -19   62.29   15.70
   1  -7 -19   45.76   10.11
  -1  -7  19   41.97    9.67
   1   7  19   38.32    8.37
  -1  -7 -19   49.81   13.93
   1  -7  19   39.71    9.51
   6   3   1   17.22    8.40
   6  -3   1   17.42    7.39
   6  -3  -1   13.49    7.51
   6   3  -1   11.24    8.14
  -5  -6  -4    5.38   15.62
   5  -6  -4   12.64    5.67
   5   6   4   -0.34   10.27
   5   6  -4    4.35   10.60
   5  -6   4    4.18    5.84
  -6  -2  -6   -3.56   13.53
   6  -2  -6    0.54    7.81
   6   2   6   -0.22    6.55
   6   2  -6    6.75    8.27
   6   2  -6    4.63    7.13
   6  -2   6   -2.44    6.58
  -1   9 -12   68.46   16.16
  -1  -9 -12   48.60   13.01
   1  -9  12   51.62    9.44
   1  -9 -12   57.82   12.94
  -5  -1 -16   10.56   12.63
  -5  -1 -16   30.32    9.48
   5   1  16   13.15    6.37
   5   1 -16   19.89    9.10
   5  -1 -16   14.59    8.15
  -5   1 -16   18.38   12.92
  -5   1 -16   13.00    9.67
   6   0   8   15.37    6.36
   6   0  -8   22.57   10.33
   6   0  -8   17.96    6.80
  -4   5 -16   18.35   13.71
   4   5  16   38.91    8.82
   4  -5  16   24.84    7.42
   4   5 -16   30.19   10.80
  -4  -5 -16   12.99   14.21
  -4  -5 -16    7.55   10.49
  -1 -10  -4   33.55   11.07
   1 -10   4   40.23    9.70
   1  10   4   26.86   12.97
   1 -10  -4   35.78   11.44
  -1  10  -4   16.21   12.38
   1  10  -4   25.98   14.12
   4  -2  20   26.63    7.02
   4   2 -20   39.22   11.25
   4   2  20   40.10    8.44
  -4   2 -20   45.71   14.98
   4  -2 -20   44.01   11.90
  -4  -2 -20   50.13   13.06
  -4  -2 -20   53.14   14.82
   6  -3   2   31.10    8.00
   6  -3  -2   31.59    8.60
   6   3   2   52.56    9.61
   6   3  -2   31.39    9.13
   1  -5 -23    6.44    8.80
   1  -5  23   -3.29    7.08
   1   5  23    1.04    7.94
  -1   5 -23    4.66   13.45
  -1  -5 -23   15.30   10.92
   2   6 -20   -1.38    8.50
   2  -6  20   47.86    9.66
  -2   6 -20   55.48   16.06
   2   6  20   50.37    9.93
   0  10  -6   10.93   12.80
   0 -10  -6   13.19   10.66
  -3   2 -23   66.39   16.24
   3  -2 -23   63.08   13.93
  -3   2 -23   54.66   12.88
  -3  -2 -23  112.21   19.45
  -3  -2 -23   77.28   16.17
   3   2 -23   66.22   14.29
   3   2  23   57.96   10.25
   3  -9   2   42.70   10.32
  -3   8 -11   73.94   15.80
   3  -8 -11   86.51   12.40
   3   8  11   89.41   11.91
   3   8 -11   77.36   19.58
  -3  -8 -11   49.19   12.70
   3  -8  11   83.03   10.94
  -3  -8 -11   76.57   17.82
   1  -2 -26   39.33   12.26
  -1   2 -26   39.38   13.15
   1  -2  26   10.67    6.20
   1   2 -26   29.64    9.72
  -1  -2 -26   36.63    9.65
  -1  -2 -26   19.93    8.92
   0  -9  13   38.65    8.26
   0   9 -13   36.83   14.37
   0  -9 -13   29.69   12.50
   6   3  -3   11.00    6.52
   6   3  -3   11.17    7.99
   6  -3   3   13.47    6.96
   6   3   3   14.68    7.97
  -3   7 -15   95.37   17.07
   3   7 -15   60.37   15.96
  -3  -7 -15   82.46   17.60
  -3  -7 -15   58.57   13.37
   3  -7  15   63.57   10.57
   3   7  15   72.08   11.34
   6  -1   8    0.20    6.39
   6  -1  -8    9.33    9.32
   6   1   8    9.36    6.09
   6   1  -8    4.38    9.63
  -6  -1  -8   -7.61   13.06
   6   1  -8    4.45    6.34
   6  -1  -8    3.89    4.91
  -4  -4 -18   14.37   11.41
  -4  -4 -18   36.44   14.45
   4   4 -18   18.76   10.92
   4  -4  18   14.26    6.72
  -4   4 -18   20.55   13.53
  -5  -5 -10   17.28   14.61
   5   5 -10   29.20   11.30
   5   5  10   19.67    9.28
   5  -5 -10   29.54    7.05
   5  -5  10   29.72    7.41
   5   6  -5   -4.28   11.00
   5  -6  -5   -1.77    5.74
   5   6   5    3.89    9.49
  -5  -6  -5   -3.12   15.48
   5  -6   5   -1.90    5.83
   4  -7  10   45.80    8.23
   4   7 -10   49.95   10.84
   4   7  10   52.17   10.66
   4   7 -10   37.30   15.97
   3  -9   3   91.91   13.60
   3  -9  -3   94.50   13.94
   2  -2 -25  118.60   16.98
  -2  -2 -25   98.90   15.85
  -2   2 -25  120.29   14.90
   2   2 -25  116.42   15.76
   2   2  25   80.98   13.67
  -2   2 -25  136.98   20.24
  -2  -9 -10   43.82   12.39
   2  -9  10   61.75    9.38
  -2   9 -10   69.38   15.73
   2  -9  10   60.16    9.99
   2  -9 -10   67.53   12.74
   1  10   5   45.74   14.56
  -1 -10  -5   55.48   12.67
   1  10  -5   70.29   15.84
  -1  10  -5   67.23   15.26
   1 -10   5   67.33   11.26
   1 -10  -5   68.78   13.26
   0  -8  17  108.57   14.83
   0  -8 -17  118.91   17.24
   4  -8   0   -0.86    8.00
   4   8   0    5.36    7.85
   2   5  22    8.16    7.83
  -2  -5 -22   21.60   12.58
   2  -5 -22   21.69    9.87
   2  -5  22    7.06    7.04
  -2   5 -22   33.28   15.01
  -2   5 -22   25.45    9.45
   4  -8   1   40.31    9.72
   4  -8   1   24.88    5.76
   4   8  -1   37.31    9.45
  -4  -8  -1   23.21   16.11
   4   8   1   38.93    9.49
   4  -8  -1   31.54    9.16
   6   2  -7    8.22    8.26
   6  -2   7   -0.21    6.70
  -6  -2  -7   -8.36   14.05
   6   2   7    3.21    6.49
   6   2  -7    3.90    6.83
   6   3   4    8.54    7.76
   6  -3   4    8.99    6.91
   6   3  -4    2.41    6.61
   6   3  -4   16.66    8.13
   0   0 -27    8.67    9.10
   0  -6  22   -3.43    7.69
   0  -6 -22  -11.58    9.26
   0   6 -22   -5.73   13.07
   4   8   2   33.20    9.50
   4  -8   2   51.83    9.88
   4   8  -2   37.67    9.66
  -4  -8  -2   22.40   15.90
   4  -8  -2   34.04    8.87
   4  -8   2   41.21    7.19
   4   0 -21   82.69   13.97
   4   0  21   56.53    9.74
  -4   0 -21   93.41   14.85
   5  -4  13   27.94    6.99
  -5  -4 -13   11.17    8.65
  -5   4 -13   30.90   12.63
   5  -4 -13   28.29    7.56
  -5  -4 -13   12.20   13.67
   5   4 -13   31.70   10.57
   2   7  18   10.82    6.40
  -2  -7 -18   11.00   12.92
   2  -7 -18    9.65    6.30
   2   7 -18   19.89   13.66
  -2   7 -18   -6.34   13.74
   4   6 -14   36.56   10.75
  -4   6 -14   23.32   12.89
  -4  -6 -14   19.81   14.57
   4  -6  14   16.85    6.95
  -4  -6 -14   27.59    9.98
   4   6  14   26.84    8.71
   0  10  -7   25.03   13.92
   0 -10  -7   38.98   11.83
   3  -9   4   39.78    9.94
   3  -9  -4   36.34    9.83
   6   0  -9   -0.78    5.98
   6   0   9    2.19    5.36
   6   0  -9   -7.55    9.50
  -3  -6 -18   -5.25   14.87
  -3  -6 -18   10.89   11.81
   3  -6  18    0.68    6.88
   3   6  18    3.42    7.05
  -3   6 -18   10.28   13.66
  -3   5 -20   -5.88   13.37
   3   5 -20    1.74    9.46
   3   5  20    2.61    7.07
  -3  -5 -20   17.18   15.27
  -3  -5 -20   -7.23   12.33
   3  -5  20    3.95    6.69
  -5  -6  -6   12.00   15.07
   5  -6  -6    2.23    5.61
   5  -6   6    2.65    5.86
   5   6  -6   16.77   11.49
   5   6   6    5.61    9.55
   2  -8  15    1.84    7.11
   2  -8 -15    9.36    8.21
  -2  -8 -15   -2.74   11.66
  -2   8 -15    2.20   13.64
  -2  -8 -15   -1.58   11.31
   2   8 -15   30.90   15.84
  -2  -8  15    7.75    7.45
   0  -4  25   17.61    6.93
   0  -4 -25   32.10   10.16
   0   4 -25   22.85   10.42
   0  -7  20    0.51    7.68
   0   7 -20   -1.36   14.08
   0  -7 -20   -1.57   10.05
   4  -8   3   30.03    8.55
   4   8   3   13.63    8.30
  -4  -8  -3    4.49   14.86
   4  -8   3   11.68    5.75
   4  -8  -3   22.46    8.20
   5   2  16   21.68    7.47
   5  -2 -16   28.30    8.63
  -5  -2 -16   33.06   13.23
   5  -2 -16   15.64    8.03
  -5  -2 -16   20.85    9.64
   5  -2  16   16.32    6.00
  -5   2 -16   43.01   12.94
  -5   2 -16   35.45    9.68
   0   1 -27    5.35    8.03
   0  -1 -27    7.45    9.07
   1 -10  -6   19.62   11.21
  -1  10  -6   24.45   12.38
   1  10   6   18.50   12.61
   1  10  -6   13.20   13.60
   1 -10   6   25.64    8.92
  -1 -10  -6   21.53   11.06
   4  -1 -21    4.48    9.98
  -4  -1 -21   22.79   12.38
   4   1  21    2.27    6.23
   4   1 -21    0.96    9.76
  -4   1 -21   24.39   13.49
   0  -3  26   -3.00    6.12
   6   3  -5   14.51    8.16
   6  -3   5   17.91    7.20
   6   3   5    5.27    7.49
   6   3  -5    1.87    6.54
  -6  -3  -5   13.78   14.49
  -5  -3 -15    7.50   12.48
   5  -3 -15    4.58    6.48
   5   3  15    3.39    7.02
  -5   3 -15   21.34   12.44
  -5  -3 -15    6.19    8.43
   5   3 -15    0.60    8.73
   5  -3  15    0.39    5.73
  -3   0 -24   42.51   15.49
   3   0 -24   47.57   12.17
  -3   0 -24   60.63   13.76
   3   0  24   28.63    7.68
   6   1  -9    2.47    9.51
   6  -1   9   14.57    6.04
   6   1  -9   12.75    7.01
   6  -1  -9   16.60    9.36
   6   1   9    7.37    5.99
   6  -1  -9    9.25    5.80
  -6  -1  -9    5.74   12.73
  -1  -9 -13   22.50   12.23
   1  -9 -13   25.38   11.42
   1  -9  13   18.97    7.48
  -1   9 -13   31.43   14.20
   3  -9  -5   56.90   11.46
   3  -9   5   42.17    9.87
   5   0 -17   83.46   13.64
  -5   0 -17  115.05   17.50
  -5   0 -17   94.79   14.12
   4   8   4   87.09   11.80
   4  -8   4   79.94   11.41
   4  -8  -4   54.04   10.85
  -4  -8  -4   59.93   17.66
   4  -8   4   64.13    9.48
   6   2   8   -1.65    6.36
   6   2  -8    3.62    7.15
   6   2  -8    3.85    7.88
   6  -2   8   -3.63    6.18
  -6  -2  -8    0.43   13.19
   3   8 -12   -1.00   14.71
   3  -8 -12   12.70    7.49
   3   8  12   16.54    6.76
  -3  -8 -12   -7.66   10.02
   3  -8  12    7.79    6.70
  -3  -8 -12   -1.85   14.62
  -3   8 -12    9.32   11.96
  -1   8 -17   35.14   14.38
  -1  -8  17    5.52    8.08
   1   8 -17   37.94   15.19
   1  -8 -17   21.59    9.55
   1  -8  17   14.21    8.07
   5  -5  11    5.82    6.18
   5   5  11    3.19    8.45
   5  -5 -11    1.73    5.89
   5   5 -11   12.66   10.62
  -5  -5 -11    4.43   13.48
   4  -7  11   44.77    8.31
   4   7 -11   46.02   15.62
   4   7 -11   71.23   10.93
   4   7  11   65.99   11.43
  -4  -7 -11   38.94   10.27
  -3  -1 -24   90.78   18.52
  -3  -1 -24   80.68   15.21
  -3   1 -24  112.18   17.80
   3   1 -24   74.66   14.61
  -3   1 -24   76.98   13.16
   2  -9 -11   17.05    9.46
   2  -9  11   16.26    6.80
  -2  -9 -11   13.12   10.65
   2  -9  11   16.45    7.62
  -2   9 -11   20.99   12.74
   0 -10  -8   15.17   11.36
   0  10  -8   23.73   12.99
   0  -5 -24   -6.99    8.23
   0   5 -24    7.46   12.66
   0  -5  24    2.64    6.69
   0  -5 -24   -4.55    7.86
   5   6  -7   36.69   11.44
   5   6   7   33.83   10.41
   5  -6   7   24.39    6.79
   5  -6  -7   32.33    6.92
  -5  -6  -7   30.58   15.14
  -1   0 -27   49.82   10.67
   1   0 -27   74.15   12.80
  -1  -6 -22   64.71   13.43
  -1   6 -22   66.19   15.72
   1  -6 -22   58.03   10.38
   1   6  22   57.76   10.01
   1  -6 -22   37.55    8.12
   1   6 -22   69.31   14.64
   1  -6  22   46.45    9.81
  -5  -1 -17    7.24   12.12
   5   1 -17    2.41    8.19
  -5   1 -17    1.91    8.87
  -5  -1 -17    5.01    8.98
  -5   1 -17   12.41   12.28
   5   1  17    2.84    5.85
   5  -1 -17    6.46    7.91
  -2   0 -26    6.56    9.52
   2   0  26   -0.99    6.41
  -2   0 -26    1.24   13.08
   2   0 -26   -3.12   10.41
   0   9 -14   16.92   14.21
   0  -9  14   13.19    7.45
  -6  -3  -6   43.90   15.36
   6   3  -6   31.37    8.78
   6   3   6   40.22    8.96
   6  -3  -6   29.00    8.49
   6   3  -6   20.87    7.64
   6  -3   6   38.01    8.03
  -4   5 -17    6.71   12.74
   4   5  17    8.44    7.35
   4  -5  17    1.87    6.46
  -4  -5 -17   -4.21   10.05
  -4  -5 -17    3.55   13.66
   4   5 -17    2.88    9.74
  -1  10  -7   85.86   16.92
   1 -10   7   94.57   12.14
   1 -10  -7   80.23   14.40
   1  10  -7   69.88   16.60
  -1 -10  -7   63.74   14.08
   4  -3  20    8.10    5.78
   4   3  20   12.26    7.35
  -4   3 -20   11.86   12.52
  -4  -3 -20   20.65   11.34
  -4  -3 -20   24.27   13.34
   4  -3 -20    3.90    9.05
   4   3 -20    3.57   10.16
  -4  -8  -5   24.60   15.01
   4   8   5    6.73    7.89
   4  -8  -5    1.66    7.49
   4  -8   5    6.04    5.59
   6   0 -10   42.58    8.51
   6   0 -10   59.32   12.07
  -6   0 -10   67.16   14.02
   3  -9  -6   10.26    8.36
   3  -9   6   10.68    8.15
  -1  -4  25   17.96    7.04
   1  -4  25   16.44    6.64
   1  -4 -25   33.11   11.21
  -1  -4 -25   18.97    9.68
  -1   4 -25   42.19   14.29
   1   7  20   13.91    6.78
  -1  -7  20   11.10    8.18
   1  -7 -20   17.06    8.09
  -1  -7 -20   20.53   12.21
   1   7 -20   14.82   13.37
   3   7 -16   36.01   12.81
  -3  -7 -16   40.90   12.21
  -3  -7 -16   25.57   15.25
  -3   7 -16   36.94   14.27
   3   7  16   20.64    7.34
   3  -3  23   14.81    6.06
  -3   3 -23   14.06   10.41
  -3   3 -23   44.55   14.64
   3   3  23    9.03    7.45
   3   3 -23   -2.56   10.05
   3  -3 -23   29.70   10.92
  -3  -3 -23    5.52   14.58
   1   1 -27    1.19    9.35
  -1  -1 -27   -0.51    7.88
  -1   1 -27    6.87    6.55
   1  -1 -27   -3.28   10.36
   2 -10   0   41.15   10.48
   2  -1  26   20.32    7.00
  -2  -1 -26   48.43   11.23
   2   1 -26   39.99   12.02
   2   1  26   22.77    7.67
  -2   1 -26   36.79   15.02
  -2   1 -26   41.57   10.20
  -2  -1 -26   50.24   12.42
   2  -1 -26   35.84   12.01
  -1   3 -26   55.13   14.32
   1  -3 -26   65.95   12.35
  -1  -3 -26   27.76    9.21
  -1  -3 -26   36.49    9.40
   1  -3  26   18.64    6.82
   1   3 -26   47.27    9.68
  -1  -3  26   22.14    7.33
   2  10  -1   50.16   15.89
   2 -10   1   88.99   12.75
   2 -10  -1   83.81   13.30
  -3   4 -22   20.77   10.04
   3  -4  22    5.07    5.87
   3   4  22    6.65    7.02
   3   4 -22   17.09    9.70
   3  -4 -22   19.09   10.01
  -3  -4 -22    5.93   14.76
   0  -2  27   10.54    5.54
   0  -2 -27    6.80    9.46
   0   2 -27   22.48    8.10
   2  -4 -24   17.47   10.76
  -2  -4 -24   21.57   11.62
   2  -4  24    5.30    6.14
   2   4  24    5.55    7.59
  -2   4 -24   15.27   14.15
   2   4 -24    9.21    8.59
  -2   4 -24   30.45    7.91
  -5   4 -14    8.36   12.09
   5  -4  14    9.94    5.97
  -5  -4 -14   -8.26   12.95
   5  -4 -14    9.73    6.26
  -5  -4 -14    9.47    8.49
   5   4  14    3.78    7.09
   5   4 -14   16.12   10.00
   4   2  21    9.44    6.69
   4  -2 -21    6.30    9.51
  -4  -2 -21    4.95   11.70
   4   2 -21   10.46   10.18
  -4  -2 -21    7.80   13.59
  -4   2 -21   -3.80   13.04
   6  -1 -10    7.78    8.62
   6  -1 -10    2.39    5.69
   6  -1  10    0.69    5.30
   6   1 -10    0.61    9.15
   6   1  10   -4.95    5.89
  -6  -1 -10   -7.14   12.87
   6   1 -10    3.68    6.29
  -2   3 -25   97.79   17.92
  -2  -3 -25   74.02   13.50
  -2   3 -25   91.81   13.27
   2   3 -25   70.82   11.67
   2  -3  25   36.49    8.07
   2  -3 -25   98.07   16.46
   2 -10  -2   61.01   11.84
   2 -10   2   71.54   11.95
   2  10  -2   53.89   15.78
   2  -6  21    8.76    7.06
   2   6  21   13.21    7.42
  -4   4 -19   16.24   12.71
  -4  -4 -19   13.11   10.90
  -4  -4 -19   12.14   13.54
   4   4 -19   36.42   10.72
   4  -4  19   11.96    6.53
   6   2   9    7.58    6.47
   6   2  -9    3.11    6.88
  -6  -2  -9    9.55   13.08
   6   2  -9    7.69    8.71
   6  -2   9    4.57    5.93
  -4  -6 -15   30.32   14.61
   4   6  15   36.34    9.18
  -4   6 -15   49.81   14.21
   4   6 -15   21.65    9.90
   4  -6  15   21.68    7.33
  -4  -6 -15    7.24    9.41
   0   8 -18    1.76   13.99
   0  -8  18    3.60    7.80
   0  -8 -18    9.40   10.72
   6  -3  -7    5.76    6.80
   6   3   7   -2.04    7.13
   6  -3   7   -5.57    6.03
  -6  -3  -7   -3.03   13.61
  -5  -6  -8   13.20   13.89
   5   6  -8    3.95   10.53
   5   6   8    4.77    8.90
   5  -6  -8    7.46    5.04
  -4  -8  -6    1.83   14.05
   4  -8   6   22.05    6.11
   4   8   6   21.15    8.23
   4  -8  -6   19.16    7.51
   0  10  -9   -5.80   13.23
   0 -10  -9    3.71   11.15
   2 -10  -3   35.78   10.73
   2  10  -3   23.83   14.04
   2 -10   3   31.10    9.12
   1 -10  -8    4.12   10.51
  -1  10  -8    3.55   11.88
   1 -10   8   11.26    7.59
   1  10  -8   -2.56   13.15
  -1 -10  -8   -2.36   10.01
   6  -4  -2    7.51    6.19
   6  -4   2   11.20    6.59
   3   9  -7   50.48   16.93
   3  -9   7   69.74   10.39
   3  -9   7   41.41    7.95
   3  -9  -7   58.90   11.21
   1  -5 -24    9.93    8.98
  -1  -5 -24   15.13   10.20
  -1   5 -24   29.00   14.18
   1   5  24    9.65    8.25
  -1  -5  24    6.27    6.99
   1  -5  24   11.01    6.81
  -2   8 -16   54.88   14.40
   2  -8 -16   46.34    9.62
   2  -8  16   43.03    9.10
  -2  -8  16   42.70    9.09
   2   8 -16   59.02   16.44
  -2  -8 -16   33.49   12.90
  -3  -2 -24   -0.64   12.14
  -3  -2 -24   19.30   14.86
  -3   2 -24   -0.89   13.71
   3  -2 -24   19.56   11.31
   3   2 -24   20.43   10.80
  -3   2 -24   15.77   10.45
   3   2  24    6.29    6.83
  -1   9 -14   36.09   14.31
  -1  -9 -14   47.48   13.02
   1  -9  14   39.89    8.67
  -1  -9  14   33.93    6.83
   1  -9 -14   36.65   11.01
   5   5  12    5.25    7.84
   5  -5  12    2.13    5.95
  -5  -5 -12   -0.84   12.57
   5   5 -12   -1.28   10.07
   5  -5 -12    2.51    4.98
  -2   7 -19    8.58   13.63
   2   7  19    7.61    6.46
   2   7 -19   18.43   12.76
  -2  -7 -19   -7.56   12.16
  -4  -7 -12   24.42   14.52
  -4   7 -12   43.00   12.51
  -4  -7 -12   18.41    8.76
   4   7  12   29.23    8.69
   4   7 -12   25.21   11.88
   4  -7  12   29.08    7.19
   4   7 -12   30.72    9.38
   3   8  13   59.88    9.09
  -3  -8 -13   53.81   15.69
   3   8 -13   50.99   16.06
   3  -8  13   49.55    8.90
  -3   8 -13   50.81   14.08
   3  -8 -13   45.68    9.16
  -3  -8 -13   40.49   10.84
   5  -2  17   21.11    6.11
  -5   2 -17   27.57    9.24
   5  -2 -17   15.64    7.87
  -5   2 -17   13.53   12.45
  -5  -2 -17   41.49   12.73
  -5  -2 -17   22.19    9.74
   5   2  17   17.12    6.42
   2   9 -12   38.98   16.54
   2  -9  12   77.51   10.33
   2  -9 -12   86.36   13.03
  -2   9 -12   59.22   15.64
  -2  -9 -12   70.51   13.61
  -3   6 -19   44.09   13.63
   3  -6  19   25.78    7.48
   3   6  19   26.78    8.03
  -3  -6 -19   44.49   15.63
  -3  -6 -19   27.17   12.20
   6  -4   3   27.40    7.14
   6  -4  -3   14.09    6.33
  -5   3 -16   12.81    9.14
  -5   3 -16    9.97   11.94
   5  -3  16    8.88    5.95
   5   3 -16    4.61    9.30
  -5  -3 -16    5.92   12.19
   5   3  16    5.72    6.79
  -5  -3 -16    9.94    8.57
   2  10  -4   27.59   13.83
   2 -10   4   40.78    9.71
   2 -10  -4   29.08   10.21
  -2  -5 -23   25.16   12.41
  -2   5 -23   26.09   13.96
   2  -5 -23   24.36    9.54
   2   5  23   22.44    8.18
   2  -5  23   24.62    7.18
   6   0 -11    3.72    6.16
  -6   0 -11    3.72   11.66
   6   0 -11   -1.16    9.23
   4   0  22   38.28    6.52
  -1  -2  27   33.56    7.18
   1   2 -27   61.30   11.32
  -1  -2 -27   63.07   11.12
   1  -2 -27   54.18   11.86
  -3   5 -21   35.67   14.07
   3   5  21   40.28    8.76
   3  -5  21   27.84    7.60
  -3  -5 -21   31.70   15.20
   3   5 -21   40.81    9.91
  -3  -5 -21   29.30   13.44
   0  -6  23    3.59    7.17
   0  -6 -23    4.86    8.16
   0   6 -23   -7.58   12.84
   0   6  23    1.76    7.01
   4  -8  -7   54.70    9.65
   4   8   7   66.92   10.48
   4   8  -7   43.76   17.69
  -4  -8  -7   47.12   16.00
   4  -8   7   47.29    8.01
   0  -7  21   33.36    9.26
   0  -7 -21   52.77   11.21
  -2  -2 -26   -7.02   10.22
  -2   2 -26   -2.14    7.79
   2   2 -26   11.08    9.85
   2   2  26   -3.95    7.12
  -5   0 -18   -3.53    8.84
  -5   0 -18    4.21   11.64
   5   0 -18    6.93    7.89
   6  -4   4    0.57    5.97
   6  -4  -4    5.61    6.48
  -6  -4  -4   30.49   14.09
  -6  -3  -8    9.14   12.86
   6   3   8    7.43    7.21
   6  -3   8   12.38    6.21
   6  -3  -8   10.69    7.08
   0  -9  15   32.72    8.05
   0   9 -15   26.33   13.77
  -6   2 -10   10.26    7.38
  -6  -2 -10    7.91   12.66
   6   2 -10    8.24    6.83
   6  -2  10   -0.18    5.86
   6   2  10    4.56    6.26
   6  -2 -10   10.20    7.60
  -1  -8  18   13.80    7.77
   1  -8 -18   11.73    8.64
  -1   8 -18   13.04   13.32
   1  -8  18    1.58    7.36
   1   8 -18   20.36   13.39
   5   6   9    0.26    8.34
   5   6  -9   20.31   10.61
  -5  -6  -9    0.86   13.67
   6  -1 -11   10.21    6.01
  -6   1 -11   22.24   11.59
   6   1 -11   14.14    6.83
   6   1 -11    8.76    9.58
   6  -1  11   12.95    5.70
  -6  -1 -11    5.70   11.88
   6   1  11   16.58    5.72
  -6   1 -11    3.00    7.22
   3  -9   8    5.36    5.37
   3   9  -8   13.42   15.51
   3  -9   8    3.05    7.37
  -3  -9  -8   -5.50   13.34
   3  -9  -8   -0.40    8.11
   2 -10   5    3.05    7.89
   2  10  -5   16.03   13.49
   4   1  22   10.49    5.86
  -4  -1 -22   29.62   11.86
   4  -1 -22   13.51    9.55
   4   1 -22    8.74    9.88
  -4  -1 -22   28.00   13.82
   1 -10  -9   51.34   12.00
   1  10  -9   29.16   14.12
   1 -10   9   54.32    9.40
  -1 -10  -9   36.69   11.32
  -1  10  -9   31.57   13.67
   0 -10 -10   63.27   13.23
   0  10 -10   59.55   15.64
  -5   1 -18   -5.06    8.62
   5   1  18    2.42    5.70
   5   1 -18    1.27    8.00
   5  -1 -18   -2.09    7.78
  -5   1 -18    5.29   11.41
  -5  -1 -18    3.93    8.93
  -5  -1 -18   13.71   12.23
   0   0 -28    4.66    7.97
   4   5  18    2.62    6.98
   4  -5  18   10.81    6.15
  -4  -5 -18    2.28    9.53
   4   5 -18   12.78   10.01
  -4   5 -18    6.74   11.86
  -4  -5 -18    9.25   13.36
   0  -4  26    2.93    5.95
   0  -4 -26    4.10    8.77
   6   4   5   81.99   10.93
   6   4  -5   64.67   10.90
   6  -4   5   55.33    8.92
  -6  -4  -5   69.66   16.38
   6  -4  -5   45.34    8.91
  -3  -7 -17   44.75   12.17
  -3   7 -17   81.44   15.69
   3   7  17   59.56    9.87
  -3  -7 -17   37.43   15.68
   5  -4  15   -6.74    5.59
  -5  -4 -15   -4.09    8.16
  -5  -4 -15   -7.78   12.03
  -5   4 -15   11.99   11.33
   5   4  15    7.06    7.62
   5   4 -15   15.52    9.89
   5  -7   0   11.50    5.61
   5   7   0   31.37    9.88
   5   7  -1    3.17    9.38
   5  -7  -1   -4.61    5.27
   5   7   1   -7.39    9.43
  -5  -7  -1   -1.86   14.34
   5  -7   1   -2.75    5.13
  -3   0 -25   -7.11   10.95
   3   0 -25    7.12   10.50
  -3   0 -25   20.15   13.51
   3   0  25    5.57    5.49
   4  -8  -8    3.87    6.50
   4   8   8   -5.75    7.04
   4   8  -8    7.58   15.85
   4  -8   8   -1.66    5.47
   0  -3  27    7.95    5.70
   0  -3 -27   12.52    8.74
  -5  -7  -2    7.37   14.49
   5   7  -2   27.57   10.17
   5  -7  -2    9.99    5.31
   5  -7   2   16.48    5.56
   5   7   2   27.09    9.69
   2  10  -6   30.87   13.98
  -2 -10  -6   34.87   10.08
   2 -10   6   46.42    9.35
   0  -1 -28   97.07   13.80
   0   1 -28   78.67   12.68
   4   6 -16   36.40   10.13
  -4  -6 -16   17.10   13.11
   4  -6  16   24.55    7.15
  -4  -6 -16    9.69    9.48
  -4   6 -16   24.51   12.42
   4   6  16   18.66    7.43
  -4  -3 -21    8.29   13.03
   4   3 -21   -7.06   10.00
  -4  -3 -21   -4.03   10.91
   4   3  21    7.58    6.71
   4  -3 -21    2.98    8.56
  -4   3 -21    2.74    9.56
   4  -3  21   -2.05    5.32
  -4   3 -21    1.59   12.36
   5  -5  13   15.12    6.18
   5   5 -13   20.03   10.42
  -5   5 -13   20.97   11.72
  -5  -5 -13    0.40   12.68
   5   5  13   21.73    8.27
   1   6 -23   23.52   10.99
   1   6  23   20.34    7.38
  -1   6 -23   -1.64   13.32
   1  -6  23   17.98    7.27
  -1  -6 -23   12.87   10.68
  -1  -6  23   20.87    7.81
  -4   7 -13   10.48   11.31
   4  -7  13   10.61    6.35
  -4  -7 -13    2.07   12.79
   4   7  13   -3.43    6.99
  -4  -7 -13    6.25    8.26
   1   7  21    0.91    6.06
   1   7 -21    6.86   12.86
   1  -7 -21   -0.33    7.31
  -1  -7  21    3.41    7.36
  -1   7 -21   -1.65   12.72
  -1  -7 -21    4.60   10.89
   6   3   9    7.31    7.25
   6  -3   9    8.69    5.62
  -6   3  -9   19.99    7.64
   6  -3  -9   20.53    7.16
  -6  -3  -9    7.94   12.96
   2   9 -13   12.54   13.50
   2  -9  13   -0.54    6.25
   2  -9 -13   10.02    8.41
  -2  -9 -13    3.57   10.39
  -2   9 -13    3.85   12.03
  -3  -1 -25   -3.77   13.58
  -3   1 -25   11.78   13.12
  -3  -1 -25    5.11   10.38
   3   1 -25    3.77   10.15
  -3   1 -25   21.31   10.54
   3   1  25   -2.30    6.06
   6   0 -12   38.48   10.59
   6   0 -12   23.16    6.98
  -6   0 -12   26.90   12.22
   0  -5 -25   33.55    7.88
   0   5 -25   54.24   13.29
   0  -5  25   34.22    8.26
   0  -5 -25   51.11   10.19
  -3   8 -14   20.11   12.54
  -3  -8 -14   10.04    9.35
   3   8  14   24.49    6.63
   3   8 -14   11.80   14.72
   3  -8  14   14.55    6.51
  -3  -8 -14   22.08   13.70
   3  -8 -14   15.54    6.11
   5  -7   3    2.01    5.27
   5   7   3   -2.18    8.56
   5  -7  -3    2.24    5.01
  -5  -7  -3    9.02   14.15
   5   7  -3  -12.78    9.95
  -1  -9 -15   41.48   12.47
   1  -9 -15   44.89   10.55
  -1   9 -15   29.59   13.57
   1  -9  15   41.74    8.49
  -1  -9  15   32.31    7.21
   1   9 -15   43.56   15.30
   6   4  -6   -1.28    8.13
  -6  -4  -6   -2.87   12.89
   6  -4   6    7.10    5.96
   6   4   6    8.00    7.85
   6  -4  -6    2.75    6.01
   3  -9   9    2.87    7.07
   3  -9   9    2.50    5.49
  -3  -9  -9    5.47    8.19
   3  -9  -9   10.25    7.96
  -3  -9  -9    2.83   12.77
   3   9  -9   -3.25   14.88
   0  -8  19   34.71    8.92
   0   8 -19   42.87   14.23
   0  -8 -19   42.60   11.27
   5   6 -10   33.17   10.84
  -5  -6 -10   32.95   14.16
   5   6  10   28.73    9.24
   2  -8 -17    1.72    6.94
  -2   8 -17    0.40   12.79
   2   8 -17    8.26   13.80
  -2  -8  17    3.22    7.00
  -2  -8 -17    9.68   11.60
   2  -8  17    4.34    6.75
  -4  -4 -20   -1.90   10.52
  -4  -4 -20    9.84   13.37
  -4   4 -20    9.85    9.69
   4  -4  20    6.42    5.81
   4   4 -20   19.25   10.27
  -4   4 -20   14.05   12.02
   6  -2 -11    0.22    6.68
   6  -2  11    2.14    5.48
  -6  -2 -11   13.49   11.35
   6   2 -11    6.51    6.87
   6   2  11    1.43    5.99
  -6   2 -11    0.49    7.18
  -3  -3 -24    3.22   13.85
   3   3 -24   24.92    9.79
  -3  -3 -24   21.08   12.21
  -3   3 -24   25.15   13.97
   3  -3 -24   27.74   10.20
  -3   3 -24   27.05    9.85
   3   3  24    9.62    7.25
   3  -3  24    6.42    5.31
   1  10 -10   31.14   13.71
  -1  10 -10   29.49   12.78
  -1 -10 -10   32.63   11.21
   4   2  22    9.37    6.51
  -4   2 -22   24.43   13.25
   4  -2 -22   11.01    9.21
  -4  -2 -22   18.61   13.26
   4   2 -22   -0.89    9.73
  -4  -2 -22    8.66   11.04
   3   4  23   18.90    7.80
   3   4 -23   41.71   10.20
   3  -4  23   16.55    6.28
  -3   4 -23   37.31   10.19
   3  -4 -23   37.54   10.15
  -3  -4 -23   39.95   14.99
  -2   0 -27   46.68   10.16
   2   0  27   29.28    7.40
  -2   0 -27   42.74   12.13
   2   0 -27   45.76   12.05
   2  -6  22   -1.62    6.58
   2   6  22    1.82    6.35
   1   0 -28   -5.08    9.22
  -1   0 -28   -0.65    6.88
  -6   1 -12   -1.32    6.90
   6   1 -12    2.89    5.95
   6  -1  12    2.27    4.78
   6   1  12    0.73    5.15
  -6   1 -12    9.26   11.38
   6  -1 -12   11.31    5.68
  -6  -1 -12   -1.80   11.61
  -5  -7  -4   29.74   14.77
   5  -7   4   25.31    6.34
   5  -7  -4   44.40    6.81
   5   7  -4   47.37   10.62
   5   7   4   46.16   10.55
  -5   3 -17   -1.76    8.80
  -5  -3 -17   -1.66    7.98
  -5   3 -17   13.02   11.80
  -5  -3 -17   -0.37   11.72
   5   3 -17    3.59    9.43
   5  -3  17    2.57    5.28
   5   3  17    0.78    6.35
  -1   4 -26   46.00   13.48
  -1  -4  26   20.90    6.69
  -1  -4 -26   18.21    9.11
   1  -4 -26   36.22   10.79
   1   4  26   35.14    8.65
   1  -4  26   19.31    6.31
   0 -10 -11    0.82   10.41
   0  10 -11   -8.55   12.40
  -5   2 -18   -1.46   11.10
   5   2  18   10.18    6.01
   5  -2  18   -4.38    4.94
   5   2 -18    2.60    8.23
  -5  -2 -18   -0.44    8.36
  -5   2 -18   -6.65    8.47
   5  -2 -18    0.80    6.91
  -5  -2 -18    9.27   11.63
   2 -10   7   10.45    7.68
   2  10  -7    7.79   13.27
  -2 -10  -7   10.41    8.56
  -2  -4 -25   24.60   11.36
   2  -4  25    7.77    5.76
   2   4  25    7.17    7.57
   2   4 -25   10.46    8.34
  -2   4 -25    7.64   12.88
   2  -4 -25   31.74   10.55
  -2  -7 -20   45.74   13.62
  -2  -7  20   25.94    8.58
  -2   7 -20   42.70   14.01
   2   7  20   40.37    7.60
   2   7 -20   33.41   12.24
   4   8  -9    4.40   15.01
   4   8   9   17.46    7.06
   4  -8  -9    8.91    5.56
   4  -8   9   10.63    5.86
  -2  -1 -27   15.98    9.23
  -2   1 -27    8.02   12.07
  -2   1 -27   -3.06    7.52
   2  -1 -27   28.68   11.02
   2  -1  27    1.51    4.76
   2   1 -27    8.50   10.11
   2   1  27    9.49    6.36
  -1  -3  27    8.96    5.68
   1  -3 -27   14.03    9.99
  -1   3 -27    5.23   10.60
   1  -3  27    7.15    5.38
   1   3 -27   10.62    7.44
  -1  -3 -27    6.81    7.84
  -1  -3 -27    8.81    6.95
  -3  -6 -20    6.62   13.43
   3   6  20   14.72    7.08
  -3  -6 -20    7.88   11.26
  -3   6 -20   18.11   12.97
   3  -6  20    8.88    6.54
   0  -9  16   24.66    7.45
   0   9 -16   39.79   13.86
   1   1 -28    8.64    8.63
  -1  -1 -28   11.40    7.70
  -1   1 -28    8.19    5.98
   1  -1 -28    6.98    9.56
   6   4   7   25.37    8.05
   6  -4  -7   12.01    6.16
  -6  -4  -7   13.06   13.06
   6  -4   7   10.40    5.91
   6   4  -7   21.01    8.65
  -2   3 -26   25.69   13.55
  -2  -3 -26   19.78   10.48
   2   3 -26   11.15    8.84
   2  -3  26   10.60    5.48
   2  -3 -26   11.51   11.10
   0   2 -28   -4.89    6.59
   0  -2 -28   -6.87    8.78
   5   7  -5    8.94    8.91
   5   7   5    3.02    8.08
  -5  -7  -5   -1.26   13.79
   5  -7   5    1.85    5.17
   6   3  10   11.13    6.91
  -6  -3 -10   12.69   12.50
   6  -3  10   10.24    5.90
   6  -3 -10   12.04    6.42
  -6   3 -10   13.78    7.25
   5   0 -19    1.84    7.31
  -5   0 -19   13.46    8.66
  -5   0 -19   21.60   12.14
  -1  -5 -25    0.65    9.89
   1  -5  25   -0.74    6.08
   1   5  25   -6.33    7.53
  -1  -5  25   -1.73    6.18
  -1   5 -25    6.37   12.47
   1  -5 -25    3.53    8.52
  -3   2 -25    8.15    9.72
  -3  -2 -25    6.59   13.62
   3  -2 -25   -5.13   10.76
  -3   2 -25  -11.23   13.13
  -3  -2 -25   12.77   11.09
   3   2 -25  -15.41    9.92
   3   2  25    1.48    6.24
   3  -9  10   27.53    6.50
  -3  -9 -10   19.69    8.75
   3   9 -10   24.87   15.31
   3  -9 -10   44.31    9.26
   1  -8 -19   10.84    8.34
  -1  -8  19    5.45    7.46
  -1   8 -19   17.34   12.85
   1   8 -19    9.53   13.24
   1  -8  19   -1.87    6.79
  -3   5 -22   15.31    9.43
   3   5  22   19.11    7.08
  -3  -5 -22   17.55   13.42
   3   5 -22   12.70    9.24
   3  -5  22   11.72    6.19
  -3   5 -22    7.83   12.93
  -3  -5 -22    8.14   12.17
  -5  -4 -16  -10.61   11.56
   5   4 -16   -2.86    9.53
   5  -4  16   -0.17    5.55
  -5   4 -16    5.15   11.26
  -5  -4 -16   -1.30    7.84
   5   4  16    9.19    7.18
   0   7 -22   -4.98   12.68
   0  -7 -22    2.23    8.79
  -4   0 -23   68.01   15.32
  -2  10  -8   17.67   11.73
   2 -10   8   36.63    8.12
   2  10  -8   28.46   13.80
  -2 -10  -8   18.31    9.40
   2 -10  -8   31.75   10.17
   2  -5 -24   59.87   11.20
  -2  -5 -24   43.75   12.63
   2   5  24   63.08   10.24
   2  -5  24   35.84    7.78
  -2   5 -24   78.56   15.52
   5   5  14    8.67    7.37
   5   5 -14   20.60    9.87
   5  -5  14    7.47    5.85
  -5  -5 -14    9.99   12.05
  -5  -5 -14   -2.94    7.25
  -5   5 -14   18.61   11.08
   5   6  11   20.54    8.26
   5   6 -11   21.75   10.09
  -5  -6 -11   11.47   12.25
  -4   7 -14   28.21   11.67
  -4  -7 -14    0.39   12.77
  -4  -7 -14    3.93    8.23
   4   7  14    6.37    6.80
  -5   1 -19   -4.60   11.29
  -5   1 -19    7.08    8.59
   5  -1 -19   -7.63    7.28
   5   1 -19    5.75    7.66
  -5  -1 -19    2.50   11.37
  -5  -1 -19   -2.42    8.81
   6   0 -13   13.94    9.05
  -6   0 -13    6.69   10.77
   6   0 -13   11.50    6.27
  -6   0 -13   13.75    7.20
  -4  -5 -19   -4.57   10.02
  -4  -5 -19   -1.97   12.81
   4   5 -19    9.12    9.60
   4  -5  19    0.35    5.15
  -4   5 -19   11.47   12.18
   4   5  19   10.66    6.81
   2  -9  14   21.10    6.79
   2   9 -14   16.42   14.02
   2  -9 -14   20.32    8.25
  -2  -9 -14    8.88   10.30
  -2   9 -14   12.82   12.14
  -3  -7 -18  -10.46   13.08
  -3  -7 -18    1.82   10.29
   3   7  18    3.66    5.98
  -3   7 -18   11.33   12.20
  -1 -10 -11   20.14   10.63
  -1  10 -11    9.33   11.79
   1  10 -11   -1.17   12.91
   0   6  24   -9.47    6.92
   0  -6 -24    4.85    7.49
   0  -6  24   -0.20    6.55
   0   6 -24   14.94   12.29
   6   5   0   -5.36    8.44
   6  -5   0  -10.80    5.50
  -6  -2 -12   43.63   13.00
   6  -2 -12   21.08    7.72
   6   2  12   37.75    7.10
  -6   2 -12   31.31    7.93
   6  -2  12   37.62    6.99
   6   2 -12   41.79    8.38
  -5  -7  -6   18.54   12.82
   5   7  -6   48.68   10.00
   5  -7   6   23.78    6.26
   5   7   6   26.92    8.83
   5   7  -6    9.90   12.89
   6  -5   1    8.08    5.52
   6   5  -1   10.26    8.23
   6  -5  -1    6.56    5.33
   6   5   1   14.37    8.51
  -4  -6 -17   16.32    9.21
   4   6  17    4.21    6.73
  -4   6 -17   10.79   11.60
   4   6 -17   18.39    9.13
  -4  -6 -17    0.39   12.62
   4  -6  17   10.44    6.23
   3   8 -15   -1.49   13.48
  -3  -8 -15    2.47    8.98
  -3  -8 -15  -18.26   13.37
   3  -8  15    1.27    6.07
  -3  -8  15   -0.60    5.07
   3   8  15    7.36    5.74
  -3   8 -15   -4.68   11.95
   6   4  -8  -11.71    7.89
   6  -4  -8    1.00    5.67
   6   4   8    0.86    7.18
  -6  -4  -8   -6.40   12.32
   6  -4   8    1.53    5.52
   4  -1 -23   -5.26    8.83
  -4  -1 -23    4.24   12.62
   4   1  23    5.56    5.29
   4   1 -23    1.11    8.97
   0 -11   0    7.39    8.35
   6   5  -2    3.60    8.43
   6  -5   2    2.26    5.09
   6  -5  -2   -4.42    5.26
   6   5   2    0.25    8.18
   4   8 -10    5.56   14.14
   4  -8  10    2.08    5.45
   4   8  10    7.71    6.65
   0  10 -12   29.44   12.85
   0 -10 -12   32.84   11.45
   0 -11  -1    3.01    8.52
   0  11  -1   -5.08   10.55
   0 -11   1    1.12    8.11
   1   9 -16   16.85   13.33
   1  -9 -16    5.22    8.70
  -1  -9  16   15.89    6.21
  -1   9 -16   27.39   12.83
   1  -9  16   16.03    6.82
  -1  -9 -16   10.73   11.28
  -6   1 -13    6.66    6.95
  -6   1 -13   -5.04   10.73
   6  -1 -13   11.29    5.62
   6   1 -13   -6.65    6.15
  -6  -1 -13    7.09   11.30
   6   1  13    6.53    4.64
  -2  -2 -27   17.86    9.73
  -2   2 -27    8.99   12.32
   2   2 -27   11.38    8.94
   2   2  27   13.14    6.90
   1   2 -28    8.36    7.97
  -1  -2 -28    1.82    7.70
  -1  -2  28    3.42    4.56
   1  -2 -28   12.51    9.51
   0 -11  -2    9.08    9.39
   0 -11   2   14.46    8.39
   0  11  -2    6.13   10.98
   6   5   3    8.21    8.23
   6  -5  -3    0.93    5.17
   6   5  -3    5.63    8.78
  -6  -5  -3    6.46   12.90
   2  -8 -18   41.39    7.55
  -2  -8 -18   40.36   12.36
   2   8 -18   29.06   13.78
  -2  -8  18   40.06    8.43
  -2   8 -18   43.53   13.74
   2  -8  18   34.64    8.02
   6  -3  11   13.68    5.79
  -6  -3 -11   12.96   11.59
   6  -3 -11   11.62    6.41
   6   3  11   19.58    6.84
  -6   3 -11   25.35    7.39
   0 -11  -3   20.80    9.40
   0  11  -3   -5.29   10.90
   4   3 -22   75.77   12.01
  -4   3 -22   50.79   13.81
  -4   3 -22   65.41   11.44
   4   3  22   40.24    8.32
  -4  -3 -22   58.13   14.39
  -4  -3 -22   33.73   11.84
   4  -3 -22   31.43    9.57
   4  -3  22   26.63    6.67
  -5  -7  -7   -5.74   12.55
   5   7  -7   14.54    8.75
   5   7   7    0.23    7.55
   5  -7   7    4.97    5.12
   5   7  -7   14.91   10.33
  -2 -10  -9   25.66    9.66
   2 -10   9   38.25    8.03
   2  10  -9   30.76   13.79
   2 -10  -9   42.13   10.30
  -2  10  -9   40.78   12.29
   1  -7 -22    1.46    5.48
   1   7  22    0.98    5.79
  -1  -7 -22   -4.09   10.40
  -1  -7  22    1.24    6.97
   1   7 -22   11.21   11.85
  -1   7 -22  -18.01   12.39
   3  -9  11    6.56    5.53
   3  -9 -11    3.33    6.84
  -3   9 -11    1.20   10.47
  -3  -9 -11    1.24    7.91
   0  -8 -20   -2.69    9.79
   0  -8  20    4.03    6.78
   0   8 -20   11.75   12.36
   5   3  18    9.25    6.27
   5   3 -18   12.54    8.57
  -5   3 -18   16.12   10.96
  -5  -3 -18   11.73   11.33
  -5  -3 -18   10.80    8.42
   5  -3  18    9.87    5.17
  -5   3 -18    6.81    8.14
  -6  -5  -4    5.42   12.61
   6   5  -4    7.34    8.80
   6   5   4    5.40    7.97
   6  -5  -4    0.60    5.09
   0  -4 -27   37.77    9.17
   0  -4  27    7.49    5.77
   3   0 -26   33.76   10.58
  -3   0 -26   30.69   13.28
  -3   0 -26    8.21   10.03
   3   0  26   22.19    5.69
   4  -4  21    6.06    5.17
   4   4 -21    7.38    9.67
  -4  -4 -21    2.53   10.44
  -4  -4 -21    4.91   12.57
  -4   4 -21    9.69   11.98
  -4   4 -21   10.79    8.97
   1   6  24   39.77    8.05
  -1  -6  24   32.07    8.39
   1  -6  24   33.42    7.73
  -1  -6 -24   28.48   10.61
  -1   6 -24   60.12   14.29
   5  -2 -19    4.59    6.35
  -5  -2 -19    5.86   10.75
   5   2 -19    5.60    8.23
  -5   2 -19   12.93    8.53
  -5   2 -19   -2.36   10.99
   5   2  19    3.76    5.50
  -5  -2 -19    2.89    8.47
   0   0 -29   -0.67    7.50
  -6  -4  -9   13.88   12.02
   6   4   9    0.41    6.96
   6  -4  -9    9.90    5.37
  -6   4  -9    2.19    6.91
   6   4  -9    3.78    8.03
   6  -4   9    4.37    5.56
   0  11  -4   38.15   12.80
   0 -11  -4   63.81   11.47
   0  -9  17    8.58    6.36
   0  -9 -17    0.25   10.23
  -5  -6 -12   36.84   13.17
   5   6 -12   71.77   12.01
   5  -6  12   50.86    8.23
   5   6  12   63.97   10.57
   4  -9   0    0.86    7.12
   4  -9  -1   13.19    7.37
   4  -9   1    8.51    7.24
   1  11   0   23.42   12.01
   1 -11   0   34.13    9.32
   1  10 -12   31.59   12.72
  -1  10 -12   21.57   11.84
  -1 -10 -12   20.23   10.71
   1  11  -1   30.07   13.13
   1 -11   1   91.42   11.93
   1 -11  -1   83.29   12.18
   1  11   1   56.04   14.19
   0  -3  28   11.43    5.49
   0  -3 -28   38.38    9.19
  -3   1 -26   22.01    9.72
   3   1  26   16.97    5.97
  -3  -1 -26   55.29   14.04
   3   1 -26   26.79    9.87
  -3  -1 -26   38.61   11.05
  -3   1 -26   24.13   12.97
   4   2  23   11.63    5.82
  -4   2 -23   24.17    9.84
   4  -2 -23    8.38    8.22
  -4  -2 -23   39.45   12.98
   4   2 -23   16.85    9.88
  -4  -2 -23   31.37   11.26
   3  10  -1   20.86   12.07
   3 -10   1   38.30    9.05
   4  -9   2    7.28    7.26
   4  -9  -2   12.64    7.24
   0  -5  26    1.53    5.55
   6   5   5    0.23    7.68
   6   5  -5    1.49    8.34
  -6  -5  -5    4.63   11.95
   6  -5  -5    3.49    5.01
   2  -6  23   -1.07    5.73
  -2   6 -23   16.55   12.47
  -2  -6 -23   -6.10   11.59
   2   6  23   -4.93    6.20
   4  -8  11   16.66    5.85
   4   8  11   22.56    6.87
  -4  -8 -11   14.77   12.01
   4   8 -11    6.24   12.76
   6   0 -14    9.81    5.91
  -6   0 -14   16.32   10.72
  -6   0 -14    1.81    6.85
   6  -2  13    4.04    4.89
  -6  -2 -13    8.19   10.80
   6   2 -13    3.69    6.48
   6   2  13    2.43    5.51
  -6   2 -13    1.87    6.91
   6  -2 -13   -0.93    6.64
  -2   7 -21    8.42   12.27
  -2  -7  21    9.16    7.12
   2   7  21   16.03    6.21
   2  -7  21    2.97    6.38
   0  -1 -29    2.09    7.77
   0   1 -29    1.78    6.61
   1  11  -2    1.91   10.73
   1 -11  -2   16.03    8.77
   1 -11   2   18.02    8.35
   1  11   2    9.68   10.66
  -5  -5 -15   -7.91   11.64
   5   5 -15   -2.79    9.44
   5   5  15    0.20    6.87
  -5   5 -15    6.26   10.29
  -5  -5 -15    5.88    6.83
   5  -5  15    6.28    5.46
   3  -4  24   -3.44    5.10
   3   4 -24    5.06    8.70
  -3  -4 -24   -2.90   11.34
  -3   4 -24    4.32    8.52
   3  -4 -24    2.79    7.87
   4   7  15   15.20    6.74
  -4   7 -15   18.73   10.95
  -4  -7 -15    5.16    7.69
  -4  -7 -15    8.33   12.23
   3  -3 -25    2.03    8.70
  -3  -3 -25    6.18   10.88
   3   3  25    8.41    6.18
  -3   3 -25    2.71    8.73
   3  -3  25    3.95    4.57
   3   3 -25    6.40    8.96
  -3  -3 -25    5.57   11.94
   3 -10   2    9.47    8.14
   3  10  -2    9.99   12.47
  -3   6 -21   27.31    9.08
   3  -6  21    8.44    5.86
  -3  -6 -21   12.70   11.05
  -3   6 -21   18.38   12.59
   3   6  21   15.70    6.71
  -3  -6 -21   13.17   12.43
  -2  -9 -15    5.92    9.92
  -2   9 -15   16.52   12.21
   2  -9  15   12.30    6.20
   2  -9 -15   13.08    7.60
   2   9 -15   -9.74   13.54
  -5  -4 -17    4.20    7.61
  -5   4 -17    1.91   10.64
  -5  -4 -17    4.07   10.89
   5   4  17   13.80    6.61
  -5   4 -17   -6.57    8.37
   5   4 -17   -5.96    9.08
   5  -4  17    3.47    5.18
   0  11  -5   -3.41   10.27
   0 -11  -5   -6.74    8.70
  -5  -7  -8   24.25   12.37
   5   7  -8   28.36    9.18
   5   7   8   25.04    8.16
   5  -7   8   13.27    5.37
   4  -9  -3   22.50    7.55
   0  10 -13    6.35   11.75
   0 -10 -13   23.07   10.73
   5   0 -20    2.72    7.01
  -5   0 -20    4.19    8.40
  -5   0 -20   16.34   11.38
  -1 -11  -3   36.00    9.26
   1 -11   3   49.35    9.35
   1  11  -3   24.52   11.99
   1  11   3   28.64   11.10
   1 -11  -3   30.71    9.61
  -6   1 -14   -0.31    7.18
   6  -1 -14    4.44    4.94
  -6   1 -14    1.77   10.12
  -6  -1 -14    1.88   10.41
   6   1 -14    5.43    6.18
   3 -10   3    7.06    7.62
   3  10  -3    0.36   11.75
  -2 -10 -10    5.73    8.64
  -2  10 -10    5.70   10.72
  -1  -8 -20   14.92   11.12
   1   8 -20    8.19   12.25
   1  -8  20    6.37    6.58
   1  -8 -20    8.06    7.64
  -1  -8  20    8.76    6.83
   3  -8  16   24.77    6.64
   3   8 -16   29.63   12.63
  -3  -8 -16   20.92    9.56
  -3  -8  16   17.32    6.20
  -3  -8 -16   32.77   13.47
   3   8  16   31.53    6.67
  -3   8 -16   42.07   12.46
   1  -4 -27    3.77    8.69
   1  -4  27   -0.14    5.10
  -1   4 -27   -2.83   10.55
  -1  -4 -27    7.40    6.89
   1   4  27   -0.20    6.96
  -1  -4  27    1.37    5.08
   2   0 -28   -5.38    9.34
   2   0  28   -0.14    5.29
   6  -3  12    2.63    5.05
   6  -3 -12    4.64    5.63
   6   3  12   12.10    5.99
  -6   3 -12    2.61    6.91
  -6  -3 -12   -5.54   11.12
  -2  -4 -26   23.41   10.22
  -2   4 -26   34.13   12.51
   2   4  26   27.17    7.55
   2  -4 -26   27.44    9.61
   2  -4  26   14.15    5.45
   6  -5  -6    7.52    5.06
   6   5  -6   -1.46    8.10
  -6  -5  -6   -7.93   11.77
   6  -5   6    5.93    5.07
   6   5   6    5.19    7.62
   3   7  19   38.82    7.53
  -3   7 -19   36.46   12.69
   3  -7  19   36.86    7.43
  -3  -7 -19   24.68   11.00
  -3  -7 -19   35.58   12.50
   4   9  -4  -27.39   13.46
   4  -9  -4    4.91    6.55
  -1   0 -29    6.06    5.97
   1   0 -29   14.99    8.69
   4  -6  18    8.68    5.76
   4   6  18   24.36    7.07
  -4   6 -18   28.56   11.70
   4   6 -18   33.67    9.48
  -4  -6 -18   21.61    8.94
  -4  -6 -18   35.02   12.55
  -5   1 -20   -3.90    8.54
   5   1  20    1.06    4.34
  -5  -1 -20   -5.24   10.60
   5  -1 -20    4.72    6.81
   5   1 -20    5.71    7.67
  -5   1 -20    6.20   10.76
  -5  -1 -20    0.62    8.60
   3  -9 -12   36.38    8.01
  -3  -9 -12   23.58    8.76
   3  -9  12   30.55    6.50
  -3   9 -12   54.37   12.13
   3   9 -12   45.55   14.86
   1  11  -4    3.16   10.92
   1 -11  -4    6.52    9.09
  -1 -11  -4   13.27    8.24
   1 -11   4   12.62    7.68
  -1  -9  17   21.59    6.49
   1   9 -17   11.09   12.10
  -1  -9 -17    0.26   11.14
  -1   9 -17   21.35   12.71
   1  -9 -17   23.61    9.01
   1  -9  17   17.60    6.36
  -4   5 -20    1.35   11.00
   4   5  20   15.79    6.53
  -4   5 -20   15.46    8.50
  -4  -5 -20    4.49    9.34
   4   5 -20   24.77    9.96
   4  -5  20   13.32    5.81
  -4  -5 -20   34.42   12.85
   6   4  10   -3.84    6.61
  -6  -4 -10   -4.67   11.43
   6  -4  10    6.88    5.13
  -6   4 -10    4.86    6.88
   6  -4 -10   13.27    5.44
   6   4 -10    2.28    7.71
   3 -10  -4   57.10   10.52
   3  10  -4   26.07   13.14
   3 -10   4   35.65    8.77
   0 -11  -6   71.88   12.35
   0  11  -6   66.01   13.60
   3   5  23    0.18    6.35
  -3   5 -23   -0.35   11.53
  -3  -5 -23    7.87   10.49
   3  -5  23   -2.75    5.16
  -3   5 -23  -15.90    8.64
  -2  -3 -27   14.40    9.31
   2  -3 -27    1.06    9.28
  -2   3 -27   12.50   11.73
   2   3 -27   10.15    8.31
   2   1  28    6.30    5.58
  -2   1 -28   -0.76    8.99
   2  -1 -28   -0.27    9.02
  -2  -1 -28    5.93    7.08
   2   1 -28   12.90    8.93
   0  -7 -23   33.25    8.99
   0   7 -23   42.00   13.20
  -1  -3  28    2.46    4.67
   1   3  28    7.81    6.89
   1  -3  28   11.23    4.72
  -1  -5  26   -0.67    5.68
   1  -5 -26   -2.00    7.76
   1   5  26    1.53    6.59
   1  -5  26   -0.31    5.23
  -1  -5 -26   -4.21    8.53
  -1   5 -26    0.62   10.94
  -4   0 -24    6.63   11.66
   1  -1 -29   -0.25    8.14
  -1  -1 -29    6.69    6.61
   1   1 -29    3.97    7.41
   3   2 -26   -5.77    8.75
   3  -2 -26    3.58    8.62
  -3   2 -26   -6.40    8.64
  -3   2 -26    4.15   11.54
  -3  -2 -26   19.14   12.18
  -3  -2 -26   -2.41   10.00
   3   2  26    3.72    5.42
   5   6  13    4.13    6.71
  -5  -6 -13    5.32   10.89
   5  -6  13    1.23    5.17
   5   6 -13   -4.88    8.99
   4   9  -5   -5.70   12.60
   4  -9  -5   23.77    7.38
   5  -7   9    1.29    4.94
   5   7  -9    1.57    7.82
  -5  -7  -9    6.46   10.71
   5   7   9    4.01    7.00
   2   5  25   15.69    6.77
  -2  -5  25    4.43    6.10
  -2   5 -25   25.74   12.10
  -2  -5 -25   17.12   10.67
   2  -5  25    7.55    5.36
   2  -5 -25   14.12    7.50
   0  -2 -29   19.93    8.58
  -1 -11  -5   21.93    8.89
   1 -11   5   16.69    7.78
   1 -11  -5   16.29    9.28
   1  11  -5    2.81   10.28
   1  10 -13    3.17   11.78
  -1 -10 -13    9.48    9.84
  -1  10 -13   10.67   10.94
   1 -10 -13    6.52    9.18
  -2   8 -19   -4.76   11.20
  -2  -8  19    1.54    6.29
  -2  -8 -19   -3.10   10.67
   2  -8  19    1.72    5.91
   2   8 -19    4.68   12.21
   4   8  12    3.39    5.69
   4   8 -12    5.73   10.38
   4  -8  12    4.13    5.14
  -4  -8 -12    8.07   11.25
   3 -10   5   -1.17    7.17
   3 -10  -5    3.87    7.54
   0   6 -25   15.89   10.92
   0  -6 -25    7.85    5.63
   0  -6  25   10.20    6.00
   0   6  25    0.85    6.45
   6  -5   7    0.15    4.94
   6  -5  -7    1.95    4.74
   6   5  -7    2.85    8.15
  -6  -5  -7    9.54   11.66
  -4   1 -24  -13.21   11.20
   4  -1 -24    3.87    7.84
  -4   1 -24    0.66    9.07
   4   1  24    0.24    4.72
   4   1 -24    0.74    8.70
  -4  -1 -24    3.08   11.72
   6   2  14    1.62    5.14
   6   2 -14   -0.37    6.42
   6  -2  14    1.40    4.32
  -6  -2 -14   -5.44   10.36
  -6   2 -14    1.94    6.85
  -6   2 -14    2.33    9.74
   0  11  -7   -2.69    9.79
   0 -11  -7   -1.86    8.81
  -5   3 -19    1.70    7.83
  -5   3 -19   24.32   10.82
  -5  -3 -19    5.75   10.87
   5   3 -19    5.11    8.38
   5   3  19   11.10    5.78
   5  -3  19    7.49    4.48
  -5  -3 -19    8.42    7.97
  -2 -10 -11   34.39    9.28
   2 -10 -11   36.08    9.57
  -2  10 -11   35.69   11.68
   6   0 -15    3.42    5.63
  -6   0 -15    0.72    6.64
  -6   0 -15   -4.64   10.12
   0  -9 -18   13.20    9.41
   0  -9  18    2.16    5.93
   0   8 -21   14.65   11.53
   0  -8  21   14.83    6.78
   0  -8 -21   20.80    8.91
   4   9  -6   31.67   13.30
   4  -9  -6   15.72    6.52
   0  10 -14   38.76   12.60
   0 -10 -14   23.64   10.76
  -5  -5 -16   28.69   11.18
  -5  -5 -16   11.54    6.88
   5  -5  16   12.03    5.47
  -5   5 -16   12.76   10.88
   5   5 -16   36.09   10.35
  -5   2 -20   -5.23   10.41
   5   2 -20    0.67    7.83
  -5   2 -20    5.36    8.30
  -5  -2 -20   -1.72    7.94
  -5  -2 -20    1.26   10.35
   5   2  20    9.45    5.17
   5  -2 -20    3.60    5.88
   1 -11   6    7.94    6.77
  -1  11  -6    7.56    9.50
  -1 -11  -6    3.30    7.86
   1 -11  -6    2.70    8.88
   1  11  -6    0.92   10.09
  -4  -7 -16   -4.64   11.01
  -4   7 -16  -10.02   10.76
   4   7  16   -1.34    5.91
  -4  -7 -16    1.33    7.61
   4   3  23    6.56    5.56
   4  -3 -23    4.83    6.93
  -4   3 -23    2.30   10.73
   4   3 -23    1.29    8.61
  -4  -3 -23    4.36   11.59
  -4   3 -23    3.36    8.76
  -4  -3 -23    3.59    9.70
   2  -9  16    1.63    5.40
  -2  -9 -16    0.44    9.22
   2  -9 -16    5.19    6.90
   2   9 -16  -11.32   12.86
  -2   9 -16   24.22   11.37
   3 -10  -6   61.79   10.34
   3 -10   6   78.75   11.22
   1   7 -23    2.63    9.89
   1   7  23   -3.71    5.68
  -1  -7 -23  -12.53   10.04
   1  -7  23    2.40    5.66
  -1   7 -23    6.99   11.11
  -1  -7  23    1.64    6.13
  -6   4 -11   10.82    6.86
   6  -4 -11    8.55    5.00
   6   4 -11    0.22    7.56
   6  -4  11   10.27    5.11
  -6  -4 -11   11.10   10.59
   6   4  11    7.67    6.23
   6  -3 -13   13.36    5.73
  -6  -3 -13   19.25   10.68
  -6   3 -13   14.07    6.76
   6   3  13   18.14    6.15
   6  -3  13   16.36    5.28
  -4   4 -22    9.63    8.24
  -4  -4 -22   11.89    9.67
  -4  -4 -22   12.37   11.36
   4   4 -22   19.63    9.46
  -4   4 -22    8.09   11.01
   4  -4  22   10.25    4.94
  -6   1 -15    2.33    6.71
  -6  -1 -15    8.65    9.65
   6   1 -15    6.55    5.96
  -6  -1 -15    1.33    6.36
  -6   1 -15    3.83    9.95
   6  -1 -15   -4.78    4.77
  -2   2 -28   17.74   10.16
   2   2 -28    7.86    7.98
  -2  -2 -28   -5.14    7.38
  -2  -2  28    6.89    4.32
   2   2  28    1.58    5.47
  -3  -9 -13    4.34    7.66
   3  -9  13    8.47    5.31
   3  -9 -13    7.44    5.26
  -3   9 -13    1.10    9.90
   3   9 -13   -2.46   12.86
   5   4 -18   -5.31    8.72
   5   4  18    1.84    5.75
  -5   4 -18    2.19    7.61
  -5  -4 -18   -1.79    7.31
   5  -4  18    0.13    4.75
  -5   4 -18   -0.88   10.11
  -6  -5  -8    9.66   11.27
   6   5  -8    8.03    8.17
   6  -5  -8   -0.84    4.65
   6  -5   8    1.13    4.72
   1   2 -29   17.43    7.25
   1  -2 -29   19.42    8.93
   1   2  29   13.50    6.37
   7   0   0    5.18    5.58
   5  -7  10    0.69    4.90
   5   7  10    4.45    6.24
   5   7 -10    4.77    7.72
  -5  -7 -10   10.80   10.93
   7   0   1    2.61    5.38
   7   0  -1    1.10    5.60
   3   8  17    9.50    5.34
   3  -8  17   10.84    5.50
  -3  -8 -17    1.19    8.54
  -3  -8 -17  -11.59   10.41
  -3  -8  17    6.97    5.10
  -3   8 -17    1.55   10.44
   1  -6  25    8.00    5.74
  -1  -6 -25   17.50    9.16
  -1   6 -25   24.72   11.66
  -1  -6  25    6.63    6.32
   1   6  25   10.72    6.13
   5   8   0   24.50    7.18
   0 -11  -8   61.31   11.32
   0  11  -8   52.46   12.68
   5   8   1   10.82    6.22
   5   8  -1    4.46    6.18
   7   0  -2    6.46    5.78
   7   0   2   -1.37    5.14
   2   7  22    9.53    5.68
  -2  -7  22   -3.65    6.72
   2  -7  22    8.55    5.80
   4  -9  -7   21.34    5.98
   4   9  -7   18.59   12.85
  -3   0 -27   -2.36   11.01
   3   0 -27    0.97    8.55
  -3   0 -27    8.36    8.65
  -3   6 -22   10.64   11.17
   3   6  22    0.16    5.59
  -3   6 -22    9.50    7.62
  -3  -6 -22    0.24   10.14
   3  -6  22   -0.15    4.87
   4   2 -24   -4.37    8.28
  -4  -2 -24    1.30   10.90
   4   2  24    0.53    4.87
   4  -2 -24    0.19    7.00
  -4   2 -24    4.96    8.53
   1 -11  -7   12.36    8.67
  -1 -11  -7   12.04    8.48
   1  11  -7   -4.16   10.39
  -1  11  -7    9.53    9.67
   5   8   2    1.31    6.10
   5  -8   2    9.68    4.19
   5   8  -2   15.51    6.44
   0  -4  28   -1.90    4.67
   0  -4 -28    6.10    7.57
  -5   0 -21    6.55    8.23
   5   0 -21    4.08    6.58
  -5   0 -21   -4.53   10.33
   7  -1   0    7.09    5.64
   7   1   0    1.64    5.07
   2   6  24   -4.97    5.65
   2  -6  24    4.20    5.33
  -2  -6 -24    6.94   10.36
  -2   6 -24   15.13   11.56
  -5  -6 -14   -1.53   10.71
   5   6  14    7.89    6.37
   5  -6  14   11.73    5.17
   5   6 -14   22.58    8.93
   3 -10  -7    8.89    7.36
   3 -10   7   13.57    6.71
   7  -1  -1   -0.32    5.63
   7   1   1    1.29    4.52
   7  -1   1    6.27    5.42
   7   1  -1    2.23    3.78
   7   1  -1    4.66    5.12
   1  -9  18   17.04    5.83
  -1  -9  18    8.38    5.38
  -1   9 -18   -5.76   10.97
   1  -9 -18   12.46    7.76
   1   9 -18   -5.02   11.95
   4  -8  13   11.55    5.37
   4   8  13   15.47    5.82
  -4  -8 -13   17.05   11.20
   7   0  -3   11.62    6.10
   7   0   3    5.73    4.98
  -1  -8 -21   14.49   10.22
  -1  -8  21    1.70    6.31
   1  -8  21   -2.47    5.96
   1  -8 -21    7.06    6.34
   1   8 -21   10.43   11.38
  -4   6 -19   21.36   10.87
  -4  -6 -19   28.05   12.14
  -4  -6 -19   16.02    8.66
   4  -6  19   20.09    5.80
   4   6  19   10.83    5.93
  -1 -10 -14    9.67    9.19
   1 -10 -14   -3.98    8.83
  -1  10 -14    9.36   10.37
  -3  -4 -25    5.26   10.24
   3  -4 -25   12.02    6.88
   3  -4  25    7.58    4.49
  -3   4 -25   17.79   11.54
   3   4 -25   19.85    8.54
  -3   4 -25   15.39    7.26
   6  -6   0    5.48    4.57
   6   6   0    4.22    7.35
   3  -7  20   -5.65    5.45
   3   7  20    7.51    5.32
  -3  -7 -20    2.92    9.47
  -3   7 -20   -0.94   10.36
  -3  -7  20    1.22    6.59
   7  -1   2    5.55    5.33
   7   1  -2    4.03    5.37
   7  -1  -2   14.08    6.06
   7   1  -2    6.28    3.80
   6   6  -1    6.80    7.38
   6  -6   1    2.09    4.47
   6  -6  -1    0.48    4.43
   6   6   1    3.32    7.01
   2 -11   0    7.95    7.53
   2  11   0    8.34    9.63
   5  -8   3    7.13    4.23
   5   8  -3    9.38    6.14
   5   8   3   11.11    6.30
  -3   1 -27    7.43   11.09
   3   1  27    4.45    4.71
  -3   1 -27   11.87    8.50
  -3  -1 -27   13.17   10.70
  -3  -1 -27   13.41    9.17
   3   1 -27   19.87    8.54
  -2  10 -12    0.27    9.76
   2 -10 -12    4.19    7.73
  -2 -10 -12    3.69    8.15
   2  10 -12   12.78   11.89
   2  11   1    5.73    9.76
   2 -11  -1   11.08    7.62
   2  11  -1    7.30    9.68
   2 -11   1   22.05    7.92
   0  -5  27    3.10    5.04
   0   5  27   -1.71    6.17
   0   0 -30    3.64    6.41
   5   1 -21   14.61    7.53
  -5   1 -21   21.72    8.66
   5  -1 -21   19.27    6.91
  -5  -1 -21   20.20   10.74
  -5  -1 -21   21.34    8.53
  -5   1 -21   20.68   10.69
   3  -3 -26   -7.97    7.59
  -3   3 -26   -3.09    7.35
  -3  -3 -26    2.02   10.15
   3   3 -26   -5.77    8.40
  -3   3 -26   18.37   11.00
   3   3  26   -3.30    5.50
   6  -6  -2    2.66    4.28
   6   6  -2   12.96    7.60
   6   6   2    4.67    7.46
   6  -6   2   -0.99    4.39
  -4  -5 -21    8.39    8.74
   4  -5  21    3.18    4.70
   4   5 -21   20.40    9.14
  -4   5 -21   24.88   10.64
   4   5  21   10.68    6.17
  -4   5 -21    0.35    7.65
  -4  -5 -21   29.84   12.44
   2 -11   2   -5.37    7.34
   2  11  -2    8.15    9.90
   2  11   2    0.53    9.43
   2 -11  -2    0.18    7.99
   0  -3 -29    4.69    7.48
   0  -3  29    1.19    3.99
   7  -1  -3   -0.99    5.98
   7   1  -3    3.63    3.74
   7  -1   3    4.44    5.15
   7   1  -3    6.14    5.56
   7   0   4   -2.54    4.53
   7   0  -4   10.97    5.99
   6  -5  -9   -1.07    4.29
   6  -5   9    3.51    4.62
   6   5  -9   -4.40    7.88
  -6  -5  -9   13.99   10.39
  -6   2 -15    0.85    6.56
   6   2 -15   -4.49    6.36
  -6  -2 -15   -4.69    9.75
  -6   2 -15   -0.24    9.04
   6   2  15    3.36    4.71
   6   4  12   -1.96    5.92
   6  -4  12    7.47    4.87
  -6  -4 -12   11.93   10.48
   6   4 -12    3.94    7.09
  -6   4 -12    5.00    6.55
   6  -4 -12    2.25    4.41
   5  -8   4    7.22    4.15
   5   8  -4   -4.12   11.48
   5   8   4    0.94    5.76
   5   8  -4   10.73    6.12
   6   6  -3   42.17    8.56
   6  -6  -3   28.30    5.83
   6   6   3   39.96    8.48
   6  -6   3   22.19    5.64
   4   9  -8   20.83   12.59
   4  -9   8    1.38    3.91
   4  -9  -8    3.67    4.48
   0  11  -9    3.62    9.85
   0 -11  -9    5.15    8.80
   0  -1 -30   15.79    6.94
   0   1 -30   11.22    5.95
   2  11   3   15.92   10.27
   2 -11  -3   20.20    8.13
   2  11  -3   15.67   10.21
   2 -11   3   14.77    7.35
   0  10 -15   24.79   11.03
  -6   0 -16    7.91    9.08
   6   0 -16   -1.20    5.08
  -6   0 -16    4.55    6.45
   5  -7  11    1.05    4.60
   5   7  11    0.34    5.62
  -5  -7 -11    0.29    9.68
   5   7 -11   -2.65    7.27
   1  11  -8   11.18   10.04
   1 -11  -8    6.67    8.51
  -1  11  -8   11.50    9.57
  -1 -11  -8    6.54    8.25
  -6   3 -14   19.95    6.96
  -6  -3 -14   10.17    9.86
   6  -3  14   22.75    5.03
   6   3  14   15.66    5.82
   2   8 -20   36.96   10.45
  -2   8 -20   67.16   12.58
   2  -8  20   31.08    6.85
  -2  -8  20   25.12    7.48
  -2  -8 -20   34.58   11.41
   3 -10  -8   20.32    7.14
   3  10  -8   25.94   11.47
   3  -5  24    4.53    4.56
   3   5  24    6.73    5.82
  -3   5 -24   15.63    6.96
   7   1  -4    7.40    5.43
   7   1  -4    2.52    3.76
   7  -1   4    5.08    4.90
   7  -1  -4    4.56    5.83
   0  -7 -24    4.57    6.08
   0   7 -24   -6.10   10.74
   2  -4 -27   -0.20    7.54
   2   4  27   -6.25    5.63
  -2   4 -27    7.49   10.63
   2  -4  27   -1.38    4.05
  -2  -4  27    1.77    4.68
  -2  -4 -27    3.96    8.90
   1  -4 -28    5.70    7.41
   1  -4  28   -1.21    4.26
   1   4  28   -1.17    5.69
  -1  -4  28   -3.34    4.78
  -3  -9 -14    4.23    7.11
   3   9 -14   -2.76   12.31
   3  -9  14    5.59    4.98
  -3   9 -14   16.38   10.26
   7   0  -5    1.95    5.87
   5  -5  17    3.52    4.64
  -5   5 -17   -3.53    7.18
  -5   5 -17   12.61    9.70
  -5  -5 -17    0.92    6.34
   5   5 -17    3.13    8.54
  -4  -7 -17   -3.07    7.55
  -4   7 -17   24.37   10.06
  -4  -7 -17   20.05   11.02
   4   7  17    5.72    5.48
  -6  -6  -4  -18.70   11.23
   6  -6   4   -3.17    4.70
   6   6   4    3.98    6.87
   6  -6  -4   -1.36    4.11
   6   6  -4   -3.74    7.33
   2   0 -29    5.78    7.95
   2   0  29   -1.10    4.00
   0  -9 -19   22.31    9.42
   0   9 -19   12.46   11.35
   0  -9  19    9.61    5.80
  -5   3 -20    7.68    7.64
  -5  -3 -20   11.82    7.53
   5   3 -20    4.00    8.01
   5   3  20   11.90    5.40
  -5   3 -20   13.00   10.16
   7   2   0    0.56    4.26
   7  -2   0    0.74    5.30
   2  11   4   12.93    9.75
   2 -11  -4   17.22    8.26
   2  11  -4   -3.88    9.56
   2 -11   4   18.90    7.14
   5   8  -5   -2.94   10.63
   5  -8   5    9.51    4.36
   5   8   5    1.65    5.72
  -2  -9 -17   13.24    9.05
  -2   9 -17    8.43   10.21
   2   9 -17    8.66   12.01
   2  -9  17   12.16    5.41
   2  -9 -17   15.94    5.63
   6  -1 -16    5.47    4.08
   6   1 -16    3.30    5.65
  -6   1 -16   18.81    9.30
  -6  -1 -16   16.20    5.94
  -6  -1 -16   25.90    9.94
  -6   1 -16    5.41    6.64
  -4   0 -25    3.01    8.51
  -4   0 -25    5.11   10.11
   7  -2  -1    9.39    5.67
   7   2  -1    0.91    4.46
   7  -2   1    7.81    5.21
   7   2   1    5.09    4.42
  -1  -5  27    4.02    5.04
  -1   5 -27    5.16    9.31
  -1  -5 -27    7.61    6.06
   1   5  27   -4.47    5.78
   1  -5  27    2.00    4.65
  -2  -3 -28   10.19    7.21
   2   3 -28   17.99    7.50
   2  -3 -28   12.11    7.95
  -2   3 -28    7.11    9.72
  -2  -3  28    8.88    4.58
   7   2   2    1.93    4.37
   7  -2   2    7.41    5.06
   7   2  -2    0.57    4.44
   7  -2  -2    3.88    5.39
   1   0  30    0.93    4.54
   1   0 -30    3.72    6.97
   7  -1   5   -0.60    4.64
   7   1  -5    2.19    5.52
   7   1  -5    2.37    3.67
   7  -1  -5   -0.32    5.94
   2  -5  26    9.41    4.89
   2  -5 -26   20.30    6.51
  -2   5 -26   22.25   11.14
  -2  -5  26   16.58    6.17
   2   5  26   23.02    6.51
  -2  -5 -26   32.51    9.84
   3   2 -27    2.22    7.92
   3   2  27    8.16    4.95
  -3   2 -27    1.59    7.06
  -3  -2 -27   18.28    9.61
   3  -2 -27    6.62    7.30
  -3   2 -27   22.44   10.77
   2   1  29   17.48    5.62
   2  -1 -29   46.88    9.23
   2   1 -29   32.07    8.83
   1   3  29    4.04    5.43
  -1  -3  29    1.77    3.91
   5   2  21    6.27    4.51
   5   2 -21   -0.81    7.26
  -5   2 -21    7.71    9.82
  -5  -2 -21    9.88    7.86
  -5   2 -21    2.08    7.51
   5  -2 -21    7.11    4.98
   0   8 -22   13.57   11.15
   0  -8  22   -2.62    5.79
   0  -8 -22    3.17    7.97
  -4   1 -25   18.45   10.92
   4   1  25    2.74    3.60
   4  -1 -25    6.24    7.02
   4   1 -25    1.07    7.81
  -4  -1 -25    1.75   10.35
  -4   1 -25    7.45    8.34
   0   6  26    5.09    5.33
   0  -6  26    4.18    5.08
  -6   5 -10    2.07    6.21
   6  -5 -10    5.01    3.83
   6  -5  10   -0.13    4.43
   6   5 -10    5.24    7.52
  -6  -5 -10    7.83    9.78
   6  -6   5    9.84    4.66
   6   6   5   12.99    6.72
   6   6  -5   14.22    7.39
   6  -6  -5   12.55    4.41
  -6  -6  -5   11.68   10.29
   4   8  14    6.10    5.17
  -4  -8 -14   20.15   10.42
   4  -8  14   11.22    5.20
  -5  -4 -19    1.33    6.90
   5  -4  19    4.67    4.24
   5   4  19    1.18    5.27
  -5   4 -19   15.97    9.61
   5   4 -19    7.64    8.39
  -5   4 -19    9.81    7.34
   7   0  -6    0.16    5.71
   7   2   3   -4.39    4.17
   7  -2  -3   -4.59    5.50
   7   2  -3   -6.95    4.41
   7  -2   3   -0.67    4.91
   5   6 -15   -4.75    7.96
   5   6  15    2.91    5.81
   5  -6  15    0.52    4.48
   2 -11   5   53.18    8.18
   2  11   5   17.70   10.09
   2 -11  -5   47.43    9.11
   2  11  -5    7.90   10.78
   4  -9   9    8.49    3.93
   4   9  -9   15.78   11.88
  -3   8 -18   -5.27    9.76
  -3  -8 -18   15.98    8.30
   3  -8  18    1.38    5.08
  -3  -8  18    2.75    4.61
   3   8  18    6.93    4.86
  -2  10 -13   17.73    9.71
  -2 -10 -13   16.43    8.04
   2 -10 -13   20.68    7.71
   2  10 -13   12.48   11.44
  -1  11  -9   32.45   10.36
  -1 -11  -9   23.07    8.30
   1  11  -9   21.13   10.31
   1 -11  -9   39.82    9.70
   1   1 -30    4.38    6.54
   1  -1 -30    0.60    7.22
   1   1  30    1.69    4.92
   1  -1  30    0.35    3.60
   5   8  -6    9.64    9.27
   5  -8   6   11.37    4.34
  -1 -10 -15   28.83    9.81
   1 -10 -15   28.07    9.14
  -1  10 -15   36.25   10.97
   0 -11 -10    6.09    8.46
   0  11 -10   23.75    9.95
   3 -10  -9   13.20    6.48
   3  10  -9   28.32   11.67
  -4   3 -24   11.10   10.31
   4   3  24    3.54    4.91
   4   3 -24   16.37    8.61
   4  -3 -24   11.09    5.47
  -4  -3 -24    6.19    8.86
  -4  -3 -24    9.07   10.76
  -4   3 -24    4.53    7.92
   0  -2 -30   -2.86    7.07
  -4  -4 -23   -1.68   10.74
   4  -4  23   -0.60    3.94
   4   4 -23   -4.08    8.68
  -4  -4 -23   -4.03    8.85
   4   4  23    0.14    5.21
  -4   4 -23    5.58    7.75
  -4   4 -23   15.01   10.06
   1  -7  24   -2.89    5.26
  -1  -7 -24   -6.03    8.53
  -1   7 -24    3.41    9.97
   1   7  24    0.12    4.89
   7  -1  -6    4.47    5.70
   7   1  -6    3.10    3.72
   7  -1   6    5.75    4.42
   7   1  -6    4.47    5.45
  -6   4 -13   16.11    6.48
  -6  -4 -13    6.73    9.32
   6  -4  13    8.51    4.62
   6   4 -13    5.47    6.94
   6   4  13   14.75    5.62
   7   2  -4   10.55    4.52
   7  -2   4    3.19    4.86
   7   2   4    4.60    4.04
   7  -2  -4    4.65    5.24
   5   7 -12   -6.91    6.77
   5   7  12    8.36    5.80
  -5  -7 -12   -4.06    9.58
   5  -7  12    0.37    4.40
   1   9 -19   22.59   11.86
   1  -9  19   26.20    5.99
  -1   9 -19   12.66   10.06
  -1  -9  19   15.38    5.27
   1  -9 -19   33.71    7.30
   6  -6   6   -4.56    4.30
   6  -6  -6   -1.80    3.43
   6   6   6    2.56    6.16
   6   6  -6   -3.93    7.11
   2 -11   6    5.24    6.30
   2  11  -6   14.09    9.69
   2  11   6   12.67    8.48
   6   2  16    1.75    3.80
   6   2 -16   -3.17    5.78
  -6   2 -16   10.60    8.65
  -6  -2 -16    4.99    8.69
  -6   2 -16    4.42    6.39
   4   6  20    0.29    5.43
  -4  -6 -20   16.12    7.72
  -4   6 -20    1.98    7.12
   4  -6  20    2.38    4.64
  -4  -6 -20   -6.44   10.91
   7   0  -7   -3.07    5.79
   2  -7  23    2.17    4.76
   2   7  23    2.26    5.01
  -2  -7  23   -1.75    5.95
   5   0 -22    2.07    5.85
  -5   0 -22   -1.53    7.38
  -5   0 -22    2.40    9.48
   3  -6  23   32.07    6.21
  -3  -6 -23   30.65   10.47
   3   6  23   39.70    7.22
  -3   6 -23   60.48    7.71
  -3   6 -23   44.95   11.41
  -6   3 -15    2.80    6.13
   6  -3  15   -0.69    3.90
  -6  -3 -15   19.22    9.51
   6   3  15    2.06    4.67
   5  -8   7   10.38    4.44
  -5  -8  -7   13.29    9.01
   5   8   7   14.48    5.40
  -3   7 -21    3.30    9.57
   3  -7  21   -3.30    4.58
  -3  -7 -21   -5.80    8.94
   3   7  21   -1.71    5.12
  -3  -7  21    0.31    5.98
  -3   7 -21   10.90    5.84
   0  10 -16    9.79   10.09
  -1   8 -22   24.52   10.94
  -1  -8 -22   39.95    9.94
   1  -8  22   23.72    6.34
  -1  -8  22   20.14    6.40
   1   8 -22   11.90   10.18
   7  -2  -5    1.82    5.18
   7   2   5   -0.09    3.60
   7   2  -5    0.66    4.31
   7  -2   5    2.15    4.69
  -1   6 -26   -4.87    9.88
  -1  -6  26    2.70    5.08
  -1  -6 -26    2.20    7.07
   1   6  26   -1.08    5.12
   1  -6  26    9.04    4.83
  -6   0 -17   -4.97    8.85
  -6   0 -17   -1.58    5.61
   6   0 -17    4.88    4.73
  -3  -9 -15   21.20    7.64
   3   9 -15   12.69   10.20
  -3   9 -15   15.32    9.08
   3  -9  15   15.18    4.95
   2   2 -29    4.65    7.18
   2   2  29    5.56    4.87
   4   2  25    2.80    4.27
  -4  -2 -25   15.59   10.62
   4  -2 -25    6.50    6.19
  -4   2 -25    6.56    7.65
   4   2 -25   12.77    7.69
   4  -9  10    8.59    3.93
   4   9 -10   16.27   10.13
   7   1  -7    4.50    3.58
   7  -1  -7   -2.64    5.21
   7  -1   7   -0.95    3.67
  -6   5 -11   11.60    6.09
   6  -5  11    4.96    4.43
   6   5 -11   15.99    7.24
  -6  -5 -11    2.72    8.93
  -2  -6  25    6.23    5.80
  -2  -6 -25   -7.62    9.22
   2  -6  25    7.68    4.69
  -2   6 -25   -2.16    9.88
   2   6  25    3.00    5.16
   5  -1 -22    3.46    5.12
   5   1 -22   -1.03    6.41
  -5   1 -22  -13.00    9.32
  -5   1 -22    4.27    7.25
  -5  -1 -22   -1.16    7.41
  -5  -1 -22    2.37    9.34
   1 -11 -10   18.99    8.40
   1  11 -10    5.72    9.38
  -1  11 -10    8.50    8.81
  -1 -11 -10    4.08    7.61
   4  -5  22    7.81    4.26
  -4   5 -22   21.10    7.36
  -4  -5 -22    4.69    8.04
   4   5  22    0.14    5.19
   4   5 -22   18.24    8.33
  -4  -5 -22    6.93   10.18
  -4   5 -22   10.60    9.73
   3 -10 -10    5.76    5.21
   3  10 -10   10.59   10.47
   1  -2 -30   16.13    7.48
   1   2  30    9.91    5.26
   1   2 -30   14.69    5.56
   6   6   7    4.47    5.70
   6   6  -7    7.36    7.00
  -6  -6  -7   -2.18    9.00
   0 -11 -11    5.61    8.22
   0  11 -11   -1.24    8.88
   3   0 -28   10.52    7.90
  -3   0 -28   17.38    8.43
  -3   0 -28   30.22    7.38
   5   5 -18    1.30    8.05
  -5  -5 -18   -6.11    5.73
  -5   5 -18   -6.70    8.63
  -5   5 -18    5.81    6.53
   5  -5  18    4.71    4.24
   2 -11   7   32.20    6.57
   2  11  -7   12.84    9.64
  -6  -1 -17    2.83    8.41
  -6   1 -17    4.90    8.59
  -6  -1 -17    0.11    5.36
  -6   1 -17    1.23    6.01
   6   1 -17    6.54    5.31
  -4  -7 -18    0.75    9.81
  -4  -7 -18    2.20    6.75
   4  -7  18    3.09    4.45
   4   7  18    4.93    4.88
  -4   7 -18   -0.95    9.04
  -3   4 -26   16.80   10.11
   3  -4  26   11.54    3.88
  -3  -4 -26   22.92    9.44
   3   4 -26   18.88    7.46
   3  -4 -26   19.08    5.30
   7  -3   0    8.54    4.54
   7   3   0    3.89    4.58
   7  -3   1    2.98    4.71
   7   3  -1    3.69    4.64
   7  -3  -1    3.52    4.64
   7   3   1    6.95    4.56
  -2  -9 -18    2.07    8.31
   2   9 -18   11.97   10.17
   2  -9  18    3.11    4.77
  -2   9 -18   10.38    9.54
   7  -2  -6   -5.08    5.23
   7   2  -6    1.48    4.18
   7  -2   6    4.08    4.36
  -2  -8 -21   -7.58    9.35
   2  -8  21    1.29    4.78
  -2  -8  21    1.85    5.30
  -2   8 -21   19.33    9.72
   0  -4  29   18.01    4.56
   0   4  29   26.94    6.32
   7   0  -8    6.87    5.45
   2 -10 -14   27.14    6.88
  -2  10 -14   30.94    9.77
  -2 -10 -14   20.11    7.67
   2  10 -14    1.13   10.80
  -4  -8 -15    8.79    9.55
   4  -8  15   13.10    5.00
   4   8  15   15.93    5.17
   7   3   2   11.58    4.67
   7  -3   2    3.76    4.40
   7  -3  -2    9.21    4.78
   7   3  -2    8.09    4.69
   0  -9 -20   35.70    8.89
   0   9 -20    9.28   10.58
   0  -9  20   21.86    5.63
   5   8   8    8.60    5.07
   5  -8   8   13.79    4.27
  -5  -8  -8    5.70    8.70
   3   3 -27   10.48    7.68
  -3  -3 -27   12.46    8.76
   3  -3 -27    8.61    6.11
  -3   3 -27    3.20    9.78
   3   3  27   10.76    4.73
  -3   1 -28    2.89    5.86
   3   1 -28   -7.43    7.33
  -3   1 -28    8.96    8.44
   3   1  28    2.47    3.47
  -3  -1 -28    3.63    7.23
   5  -6  16    4.30    4.40
   5   6 -16   16.83    7.56
   5   6  16    8.60    5.31
   0   5  28   -1.48    5.24
   0  -5  28   -1.21    4.15
  -5  -3 -21    4.82    6.99
   5   3  21   12.70    5.05
  -5   3 -21   15.55    8.95
  -5   3 -21   17.65    7.12
   5   3 -21   17.80    7.44
   5   7  13   18.64    5.83
   1 -10 -16    7.87    7.53
   1  10 -16    2.99    9.66
  -1 -10 -16    2.63    8.27
  -1  10 -16   20.37    9.40
   6  -4  14    3.31    3.91
  -6   4 -14    5.37    5.73
   6   4  14    1.17    5.01
   6   4 -14    6.90    6.55
  -6  -4 -14   11.93    8.84
   7   3   3   -1.51    4.18
   7  -3   3    5.78    4.58
   7   3  -3    6.25    4.68
   7  -3  -3    5.57    4.53
   7  -1  -8    3.17    5.01
   7   1  -8    1.60    3.25
   3   5  25    1.05    4.92
   3  -5  25    1.66    3.79
   0  -7  25   14.56    5.46
   0   7 -25   14.70    8.47
  -3  -8  19    0.86    4.19
   3   8  19    9.08    4.32
  -3   8 -19   10.70    9.18
   3  -8  19    4.90    4.61
  -3  -8 -19    4.27    7.76
   0   0 -31   -4.19    5.20
  -6  -6  -8    6.80    8.67
   6   6   8   -3.27    5.37
   6   6  -8   -3.21    6.27
   5  -4  20    5.56    3.65
  -5   4 -20    9.21    6.66
   5   4 -20    8.61    7.80
  -5   4 -20   22.09    9.07
  -5  -4 -20    4.28    6.44
   5   4  20   12.74    4.99
   2  11  -8   -0.98    8.75
   7  -2  -7    2.01    4.91
   7  -2   7    5.88    4.02
   7   2  -7    7.95    4.14
   4  -9  11    8.92    3.69
   4   9 -11   13.98    8.02
   5   2 -22    5.44    6.27
  -5   2 -22    1.44    8.54
  -5  -2 -22    4.51    6.86
  -5   2 -22   -0.60    6.69
   5   2  22   -0.64    3.28
   7   3  -4    6.83    4.59
   7   3   4    5.32    4.07
   7  -3   4    7.47    4.45
  -1 -11 -11   29.95    8.04
  -1  11 -11   20.86    8.73
   1  11 -11   20.12    9.51
  -4   0 -26   14.42    8.21
  -4   0 -26   36.30    9.92
  -2   4 -28   27.31    8.23
  -2  -4 -28   18.72    6.99
   2  -4 -28   19.04    6.14
   2   4  28   15.07    5.19
  -2  -4  28    5.96    4.43
   0   8 -23  -12.91    9.60
   0  -8 -23    2.47    6.16
   0  -8  23   -2.05    4.74
   6  -5  12   -0.21    4.00
  -6   5 -12    3.17    5.73
   6   5 -12    2.39    6.33
  -6  -5 -12    6.50    8.54
   3 -10 -11    6.51    4.35
   3  10 -11    9.27   10.23
  -6  -2 -17   -7.29    8.22
   6   2 -17    3.54    5.35
  -6   2 -17    9.50    7.43
  -6   2 -17    8.15    5.60
   0  -1 -31   -7.71    5.88
   0   1 -31   -1.87    3.90
   1  -4  29    4.27    3.18
   1  -4 -29    5.77    6.47
   1   4  29    5.36    4.96
  -1  -4  29    2.13    3.78
   6  -3  16    3.83    3.21
   6   3  16    4.96    4.24
  -6  -3 -16   -3.32    7.99
  -6   3 -16    2.45    5.52
   0  11 -12    1.82    8.38
   0 -11 -12    2.52    7.60
   5   8   9    7.53    4.55
  -5  -8  -9   -8.01    8.41
   5  -8   9    5.98    3.86
   1   9 -20   13.41    9.52
   1  -9 -20    7.66    5.15
   1  -9  20    5.25    4.44
  -1   9 -20   10.23    9.25
  -1  -9  20    0.62    3.84
   0 -10 -17    1.38    8.36
   0  10 -17    1.25    8.93
  -3   9 -16    5.31    7.76
  -3  -9 -16    3.76    6.19
   3  -9  16    5.73    4.07
   4 -10   0   18.28    5.94
   2  -5  27   -2.49    3.54
   2   5  27   -0.25    4.66
  -2   5 -27   -5.39    8.98
  -2  -5  27    0.73    4.60
  -2  -5 -27    5.19    6.64
   4   1 -26    0.18    6.32
  -4  -1 -26    6.58    8.89
  -4  -1 -26   12.26    7.87
  -4   1 -26   10.44    9.18
  -4   1 -26    2.23    7.27
   4  -1 -26    9.58    5.85
   2   0 -30    3.26    6.64
   1  -5  28    5.29    3.86
  -1   5  28    3.24    4.44
  -1  -5  28    8.03    4.58
   1   5  28    8.31    5.02
   4 -10  -1   29.17    6.27
   4 -10   1   32.12    6.64
   4  10   1   11.00    8.72
   7   3   5   -0.29    3.80
   7   3  -5    2.36    4.33
   7  -3   5    0.11    3.98
  -3  -2  28    3.54    3.37
   3  -2 -28   13.47    6.17
   3   2 -28   21.65    7.40
   3   2  28    8.59    4.08
  -3   2 -28   17.32    8.12
  -3  -2 -28    7.25    7.45
   7  -1  -9   -2.91    4.99
   0   6  27   10.43    4.36
   0  -6  27    5.78    4.52
  -4   4 -24    7.12    8.50
   4   4  24   -0.70    4.50
   4   4 -24   -2.06    7.25
  -4   4 -24    2.95    6.60
  -4  -4 -24   10.32    8.07
  -4  -4 -24   -4.23    7.58
   2  -3 -29    8.53    6.34
   2   3  29    8.65    4.60
  -2  -3  29    0.80    3.31
  -6   0 -18   -4.95    7.68
   6   0 -18   -4.86    3.92
  -6   0 -18    1.18    5.14
   4   3 -25    3.22    7.27
  -4  -3 -25   17.73    8.61
   4   3  25    4.20    4.04
  -4   3 -25    5.96    6.40
   4  10   2    8.96    8.08
   4 -10  -2   20.64    5.72
  -4  -6 -21   13.27    8.13
   4   6  21    8.92    4.88
  -4   6 -21   16.55    8.75
  -4   6 -21   21.67    6.41
   4  -6  21   12.40    4.41
  -4  -6 -21    6.58    6.99
  -1   7 -25   12.68    8.81
  -1  -7 -25   -3.15    6.38
   1  -7  25   -2.32    4.32
   7   2  -8    6.32    3.89
   7  -2   8    4.60    3.75
   6   6  -9    4.00    6.39
  -6   6  -9    2.95    5.15
   6   6   9    2.58    4.80
  -6  -6  -9   10.86    7.97
   1   0  31    5.74    3.32
   1   0 -31   11.54    5.95
   2  11  -9   17.79    8.92
   2 -11  -9    9.95    6.83
   2  -1 -30  -10.42    6.29
   2   1  30    5.84    3.45
   2   1 -30    2.23    6.13
   1   3  30    7.22    4.66
  -2  10 -15    4.72    7.79
   2 -10 -15    6.95    4.93
   2  10 -15   10.78    9.89
  -2 -10 -15   13.88    6.99
   4 -10  -3    9.53    4.81
   4  10  -3    7.01    8.50
  -3  -7 -22   -1.54    7.92
   3   7  22   -0.66    4.42
  -3  -7  22    5.42    5.47
   3  -7  22    6.70    4.17
  -3   7 -22    0.23    8.45
  -5   0 -23   -1.30    6.65
   5   0 -23    4.76    5.08
  -5   0 -23    7.02    8.10
  -6   1 -18   -3.84    7.56
  -6   1 -18   11.99    5.34
  -6  -1 -18    1.71    4.70
  -6  -1 -18    4.33    7.73
   6   1 -18    4.58    4.58
  -4  -8 -16    6.40    7.59
   4   8  16    6.10    4.01
   4  -8  16    5.44    4.20
  -2  -7 -24   28.57    8.74
  -2  -7  24    9.03    5.74
   2   7  24   17.14    4.64
  -2   7 -24   22.17    9.38
   2  -7  24   10.86    4.75
   5   7  14    3.80    4.97
  -1  -8 -23   14.57    7.90
  -1  -8  23   17.97    5.55
   1  -8  23   13.28    4.80
  -1   8 -23   31.76    9.49
  -5  -5 -19    4.23    7.92
  -5  -5 -19   -0.10    4.74
  -5   5 -19    4.74    5.83
   5  -5  19    0.09    3.70
  -5   5 -19    6.06    7.51
   5   5 -19   -0.37    7.16
   7   3   6   -2.32    3.54
   7  -3   6   -4.37    4.02
   7   3  -6    0.32    4.18
  -3   6 -24    5.77    8.55
   3  -6  24    1.17    3.72
   3   6  24   -1.40    4.48
   4  -7  19    9.44    4.27
  -4  -7 -19    4.54    7.72
  -4  -7 -19    9.28    6.08
   4   7  19    6.52    4.52
  -4   7 -19    0.60    7.80
  -4   7 -19    7.72    5.86
  -6  -4 -15   -6.19    7.73
   6   4 -15    5.28    5.97
   6  -4  15    3.81    3.51
  -6   4 -15    5.48    5.48
   6   4  15    3.29    4.34
   6   7   0   10.82    5.17
   1  -1 -31    4.89    5.46
   1   1 -31    2.26    4.76
   1   1  31   -0.09    3.77
  -2   9 -19   24.49    9.11
  -2  -9 -19   20.56    8.32
   2  -9  19   18.17    4.72
   4  -9  12    2.30    3.24
   0 -12  -2   26.02    5.73
   6   7  -1   10.31    5.15
   6   7   1   13.42    5.26
   6  -7   1    2.79    3.08
   5   6  17   -6.34    4.53
  -5  -6 -17    4.54    7.98
   5  -6  17   -0.30    3.79
   5   6 -17    7.93    6.44
  -5   6 -17   12.63    5.99
   1  11 -12    4.88    7.93
  -1 -11 -12    4.28    6.78
  -1  11 -12    5.11    7.24
   4  10  -4    3.72    8.14
   4 -10  -4    5.74    4.37
  -5   1 -23    2.35    6.20
   5  -1 -23   -3.10    4.25
  -5  -1 -23    8.96    6.45
  -5   1 -23    5.24    7.73
   3  11   0    4.56    8.20
   3 -11   0   50.80    7.28
   4  -5  23    5.72    3.44
  -4  -5 -23    7.59    6.99
   4   5  23    9.17    4.56
  -4   5 -23   14.29    6.07
  -4   5 -23   11.92    8.39
   5   8  10   22.28    4.88
  -5  -8 -10    1.45    7.70
   5  -8  10   12.22    3.82
   3  10 -12    5.32    8.22
   1  10 -17   15.97    9.54
   1 -10 -17   19.88    6.33
  -1  10 -17   11.00    8.60
  -1 -10 -17   25.04    8.45
   3  11  -1    8.41    7.29
   3 -11   1   -1.54    5.50
   3  11   1    3.10    7.42
   6  -7   2    2.23    3.13
   6   7   2    4.70    4.98
   6   7  -2    3.40    4.85
  -6   5 -13   14.07    5.34
   6  -5  13    5.69    3.93
   6   5 -13   17.42    6.66
  -6  -5 -13    0.80    7.58
   6   5  13    9.59    4.59
   0 -12  -3    0.29    4.81
   3 -11   2   30.87    6.20
   3  11   2    6.40    7.25
   3  11  -2    7.22    7.75
   1   6  27   -2.03    4.18
  -1  -6  27   -4.61    4.55
   1  -6  27    0.97    3.55
  -4   2 -26   16.60    8.10
  -4  -2 -26    4.69    7.95
   4   2 -26    3.57    6.45
  -4   2 -26    7.71    6.02
   4  -2 -26    2.01    4.54
  -2  -8  22    3.21    4.55
  -2   8 -22   11.45    8.31
   2  -8  22    5.77    4.24
   0   9 -21    9.66    8.71
   0  -9 -21   14.27    6.70
   0  -9  21   12.77    4.25
  -2  -6 -26   -2.46    6.86
   2  -6  26    0.46    3.60
  -2  -6  26    6.41    5.02
  -2   6 -26   12.25    8.36
   2   6  26   -2.72    4.20
   0  11 -13    1.03    7.31
   0 -11 -13    3.38    7.28
   6   7  -3    5.73    4.97
   6   7   3    3.18    4.88
   6  -7   3    3.48    3.17
   7   2  -9   -1.04    3.55
   7  -2   9    4.96    3.05
   7   4   0    9.26    4.28
   7   4   1    5.87    4.07
   7  -4   1    5.99    3.97
   7   4  -1    1.65    4.37
   4 -10  -5    3.89    3.82
   4  10  -5   11.57    7.89
   7  -3   7   -0.54    3.63
   7  -3  -7    0.09    3.58
   7   3  -7    3.59    4.05
   6   6 -10    3.96    6.00
  -6  -6 -10  -13.81    7.50
   6   6  10   13.55    5.02
  -6   6 -10   11.67    4.83
   3  11   3    3.05    6.70
   3  11  -3    3.37    7.27
   3 -11   3   -0.22    5.05
  -5   3 -22   -0.88    5.79
  -5   3 -22   -3.86    7.61
  -5  -3 -22    5.15    5.87
  -5  -3 -22   -1.26    7.91
   5   3 -22   13.29    6.47
   5   3  22   -0.25    3.58
   2  11 -10    1.70    7.88
   2 -11 -10    3.77    5.95
   0 -12  -4   -1.17    4.90
  -3   8 -20   10.01    7.66
   3  -8  20   -0.20    3.74
  -3  -8 -20    4.64    6.49
   2   2 -30   11.09    5.27
   2   2  30    0.09    3.58
   7   4   2    1.44    4.02
   7   4  -2   -1.32    4.25
   7  -4   2    1.52    3.46
   1 -12   0    0.10    4.83
  -3  -4 -27   -0.14    6.81
  -3  -4  27    5.05    3.94
  -3   4 -27   -5.11    7.82
   1 -12  -1   -1.65    5.37
   1 -12   1    2.52    4.59
   6   7   4   -4.08    4.52
   6   7  -4    3.66    4.77
   6  -7   4    1.50    3.11
  -6   3 -17    0.51    5.17
  -6  -3 -17    4.99    7.17
  -5   4 -21   -9.50    7.12
   5   4 -21   -0.70    6.83
  -5  -4 -21    3.07    7.72
  -5  -4 -21    5.09    5.22
   5   4  21    3.00    3.78
  -6  -2 -18    3.21    6.97
   6   2 -18    0.73    4.70
  -6   2 -18   -0.47    6.05
  -6   2 -18    2.73    5.07
   3   0 -29    8.22    5.57
   3  11  -4   -0.77    7.28
   3  11   4   -3.52    6.58
   3 -11  -4    3.81    5.32
  -3   9 -17    5.66    7.10
   3  -9  17    9.73    3.49
  -3  -9 -17    4.37    5.66
   1 -12  -2    3.08    5.29
   7  -4  -3    4.42    3.42
   7   4   3    1.28    3.88
   7  -4   3    3.61    3.61
   7   4  -3    5.96    4.31
   5   9   0    1.09    6.89
   5   9  -1    6.71    7.28
   5   9   1    8.58    7.22
   1   2  31    1.20    3.65
   1  -2 -31    4.68    5.52
   0 -10 -18    6.16    7.15
   0 -12  -5   -3.22    4.71
   4  10  -6    0.38    7.36
  -3  -3  28   -0.70    3.23
   3  -3 -28    2.70    4.05
   3   3 -28   -0.27    5.48
  -3  -3 -28    4.91    5.71
  -3   3 -28    1.35    6.72
   3   3  28   -0.09    3.35
  -5   2 -23   -3.15    7.41
   5   2 -23    9.01    5.70
  -5  -2 -23   -3.82    5.80
  -5  -2 -23    1.60    7.43
  -5   2 -23   -2.70    5.72
   5   9  -2   -3.82    6.59
   0   4  30   -3.51    4.26
  -3  -5  26    3.49    4.87
   3   5  26    1.56    4.12
  -3  -5 -26    3.54    7.16
  -3   5 -26   13.24    7.44
   1 -12  -3   -0.97    5.58
   5  -8  11    0.08    3.14
   5   8  11    0.35    3.43
   0  -7  26    4.79    4.02
   3   1 -29   17.89    6.66
  -2 -10 -16   15.41    6.61
  -2  10 -16    0.18    6.77
   2  10 -16    8.45    8.13
   6   7   5   -2.74    4.42
   6  -7   5    6.69    3.16
   6   7  -5   -4.82    4.66
   0   5  29   -2.71    3.80
   0  -5  29    1.22    3.07
   5   7  15   -0.63    4.27
  -5  -7 -15    5.22    7.39
   1  -9  21    7.31    3.64
  -1  -9 -21    7.88    7.59
   7  -4   4   -0.54    3.74
   7   4   4    3.97    3.62
   7  -4  -4    0.67    3.36
   7   4  -4    0.95    4.05
   7  -3   8    0.80    3.36
   7  -3  -8    0.08    3.47
   7   3  -8    6.78    3.84
  -6   0 -19   -1.15    4.28
  -6   0 -19   -5.73    6.96
   0  -8  24    9.69    4.29
   1  11 -13   14.20    8.35
  -1  11 -13    8.68    6.95
  -1 -11 -13   12.42    6.65
   3 -11  -5   -4.54    5.18
   3  11   5   -0.91    6.04
   3  11  -5   -6.34    7.71
   4  -8  17    6.12    3.62
   6   4 -16   -3.48    6.37
  -6   4 -16   -8.43    4.93
   6  -4  16   -0.99    2.76
  -6  -4 -16  -12.43    7.75
   6   4  16    0.87    3.51
   1 -12  -4    0.43    5.98
   6  -5  14   -0.40    3.64
  -6   5 -14   -6.95    4.96
  -6  -5 -14    8.46    7.45
   6   5 -14    6.21    6.36
   6   5  14    1.12    3.91
   6   6  11   -1.83    4.43
  -6  -6 -11   -4.86    6.99
   6  -6  11    2.11    3.83
   6   6 -11   -2.43    5.80
  -4   0 -27   -1.84    5.56
  -4   0 -27    2.82    6.40
   0 -12  -6   -0.96    4.84
   2 -11 -11    5.07    5.27
  -4  -6  22   -9.80    4.98
  -4  -6 -22   -3.11    6.62
   4  -6  22   -0.47    3.66
  -4   6 -22   -3.48    7.94
   4   6  22   -0.10    4.54
   6   1 -19   -1.83    3.61
  -6  -1 -19    5.51    7.33
  -6   1 -19    2.51    6.25
   7  -4   5    3.63    3.80
   7   4   5   -0.08    3.29
   7   4  -5    1.22    3.80
   7  -4  -5    2.81    3.17
   4  10  -7    0.83    6.44
   0 -11 -14    0.14    7.89
   0  11 -14    9.37    8.79
   6   7   6    8.49    4.73
   6  -7   6    5.23    2.99
   6   7  -6   -1.57    4.56
   5  -6  18   -0.40    3.95
  -5  -6 -18   10.29    6.93
  -5   6 -18    1.36    5.99
   5   6  18    5.28    4.68
   0   3  31    1.22    4.39
   2   4  29    8.56    4.35
  -2  -4  29   -5.32    3.47
   5   5 -20    5.95    6.52
   5  -5  20    2.55    3.01
  -5  -5 -20   -2.15    7.02
   4   4  25   -4.46    3.65
  -4  -4 -25   -0.52    7.11
  -4   4 -25  -13.71    8.70
  -4   7 -20   -4.64    6.99
   4   7  20    3.72    4.41
   4  -7  20    5.37    3.90
  -4  -7 -20   -2.04    5.30
  -1  10 -18    0.74    9.05
  -1 -10 -18    9.45    8.34
   1  10 -18    2.27    7.63
   3 -11  -6    5.88    4.84
  -2  -9 -20    1.79    8.41
  -2   9 -20   -0.55    9.18
   4  -1 -27   -2.24    4.12
   4   1 -27   -4.64    6.57
  -4   1 -27    4.03    4.99
  -4   1 -27   -2.48    6.77
  -4  -1 -27   -0.93    5.70
   1 -12  -5    8.88    6.92
  -3   7 -23    8.49    9.16
  -3  -7  23    0.83    4.30
   3   7  23   -3.04    3.98
  -3  -7 -23    6.25    8.00
   3  -7  23    0.25    4.01
  -4   3 -26   11.25    8.23
   4   3 -26   -5.86    7.12
  -2  -5  28   -0.54    4.88
   2   5  28   -1.85    4.82
   1   4  30    3.20    4.82
  -1   4  30   -0.58    4.09
  -5   0 -24   -1.93    7.01
   5   0 -24   -3.00    3.88
   1  -7  26    5.21    4.40
   7  -3  -9    1.23    3.14
   7   3  -9    5.28    3.59
   0  -6  28    6.71    4.56
  -1  -5  29    3.81    4.00
   1   5  29   -0.26    4.60
   0   1  32   -3.54    3.25
  -1  -8  24    3.55    3.84
   1  -8  24    3.32    4.13
  -1   8 -24   -4.13    6.91
   3  -2 -29   -3.31    4.33
   3   2 -29   -7.07    6.97
   0 -12  -7   -4.76    6.01
   2  -7  25    4.98    4.54
  -2   7 -25   -8.69    8.09
  -2  -7  25   -2.36    5.13
  -2  -7 -25   -9.56    6.74
   7   4  -6   -1.06    4.55
   7  -4   6    0.55    4.66
   2   0 -31    6.94    7.08
   3  -6  25    7.37    4.10
   3   6  25   15.89    5.64
   2  -3 -30   -8.36    4.42
   2   3  30    1.24    3.67
   6   7   7    4.66    5.23
  -5   1 -24   -4.48    7.13
   5   1 -24   -1.95    5.78
  -5  -1 -24    3.48    7.93
  -5   1 -24    9.06    9.46
  -4   5 -24   16.32   10.31
  -4  -5 -24   -7.06    8.33
   1 -12  -6    4.57    8.02
  -6  -3 -18   -0.79    9.29
   6   2 -19    7.57    5.53
  -6  -2 -19    8.66    9.72
   1 -11 -14    1.38    7.24
  -1 -11 -14   -0.11    8.99
   1  11 -14   10.57   10.33
   2  -1 -31    3.96    7.21
  -3   8 -21   15.97   10.71
   3  -8  21   -1.05    4.49
  -3  -8 -21   -1.00    8.94
   6  -6  12   -3.30    4.83
   6   6  12   -4.48    5.71
  -6  -6 -12    1.58    9.46
   2  11 -12  -10.29   10.43
  -5   7 -16   21.19    7.55
   5   7  16   14.22    6.07
  -5  -7 -16    4.62    8.30
  -5  -3 -23    7.72    8.30
  -5   3 -23    9.13   10.39
  -5  -3 -23    3.12    8.21
   5   3 -23   11.56    9.06
  -2 -10 -17    9.41    8.89
   7   4  -7    0.89    5.39
   4   2 -27   -1.35    8.97
  -4  -2 -27    1.96    7.61
   6   5 -15    3.31    9.06
  -6  -5 -15   -9.89   10.02
   6   5  15    9.90    4.95
  -1  -6  28   -1.49    5.82
   1  -1 -32   -2.21    7.54
   6   4 -17   -8.37    8.67
  -6  -4 -17   -2.44   10.17
   1 -12  -7    9.44    8.70
   6   7   8   -3.78    5.85
   0  11 -15    8.38   11.05
  -5   2 -24  535.10   54.68
   0   0   0    0.00    0.00

_computing_structure_solution     'SHELXT 2018/2 (Sheldrick, 2018)'
;

_shelx_hkl_checksum    2324

#==============================================================================

data_37
_audit_creation_date                               2022-06-01
_audit_creation_method                            'by CrystalStructure 4.3'

_publ_section_references
;
    ENTER OTHER REFERENCES

    Rigaku (2018). CrystalStructure. Version 4.3. 
    Rigaku Corporation, Tokyo, Japan.

    Beurskens, P.T., Admiraal, G., Beurskens, G., Bosman, W.P., 
    Garcia-Granda, S., Gould, R.O., Smits, J.M.M. and 
    Smykalla, C. (1992). The DIRDIF program system, Technical 
    Report of the Crystallography Laboratory, University of 
    Nijmegen, The Netherlands. 
    PATTY

    Sheldrick, G.M. (2008) SHELXL Version 2018/3, Acta Cryst. A64, 112-122.

    Rigaku Oxford Diffraction (2015), CrysAlisPro. version 1.171.38.46.
    Rigaku Corporation, Tokyo, Japan

;

#==============================================================================
# CHEMICAL DATA

_chemical_formula_sum                             'C19 H17 Br F5 N O2'
_chemical_formula_moiety                          'C19 H17 Br F5 N O2'
_chemical_formula_weight                           466.24
_chemical_melting_point                            ?
_chemical_absolute_configuration                   ad

#==============================================================================
# CRYSTAL DATA
_space_group_crystal_system                        orthorhombic
_space_group_name_H-M_alt                         'P 21 21 21'
_space_group_name_Hall                            'P 2ac 2ab'
_space_group_IT_number                             19
loop_
_space_group_symop_id
_space_group_symop_operation_xyz
1   '+X,+Y,+Z'
2   '1/2-X,-Y,1/2+Z'
3   '1/2+X,1/2-Y,-Z'
4   '-X,1/2+Y,1/2-Z'
#------------------------------------------------------------------------------
_cell_length_a                                     6.20838(13)
_cell_length_b                                     7.51926(15)
_cell_length_c                                     40.6928(10)
_cell_angle_alpha                                  90.0000
_cell_angle_beta                                   90.0000
_cell_angle_gamma                                  90.0000
_cell_volume                                       1899.64(7)
_cell_formula_units_Z                              4
_cell_measurement_reflns_used                      12169
_cell_measurement_theta_min                        4.36
_cell_measurement_theta_max                        68.31
_cell_measurement_temperature                      173
#------------------------------------------------------------------------------
_exptl_crystal_description                         needle
_exptl_crystal_colour                              colourless
_exptl_crystal_size_max                            0.110
_exptl_crystal_size_mid                            0.030
_exptl_crystal_size_min                            0.020
_exptl_crystal_density_diffrn                      1.630
_exptl_crystal_density_meas                        ?
_exptl_crystal_density_method                     'not measured'
_exptl_crystal_F_000                               936.00
_exptl_absorpt_coefficient_mu                      3.538
_exptl_absorpt_correction_type                     multi-scan
_exptl_absorpt_process_details
;
CrysAlisPro 1.171.38.46 (Rigaku Oxford Diffraction, 2015)
Empirical absorption correction using spherical harmonics,
 implemented in SCALE3 ABSPACK scaling algorithm.
;
_exptl_absorpt_correction_T_min                    0.616
_exptl_absorpt_correction_T_max                    0.932

#==============================================================================
# EXPERIMENTAL DATA

_diffrn_ambient_temperature                        173
_diffrn_radiation_type                            'Cu K\a'
_diffrn_radiation_wavelength                       1.54184
_diffrn_measurement_device_type                   'Rigaku XtaLAB P100'
_diffrn_measurement_method                         \w
_diffrn_detector_area_resol_mean                   5.811
_diffrn_reflns_number                              19984
_diffrn_reflns_av_unetI/netI                       0.0195
_diffrn_reflns_av_R_equivalents                    0.0359
_diffrn_reflns_theta_max                           68.358
_diffrn_reflns_theta_min                           2.171
_diffrn_reflns_theta_full                          67.684
_diffrn_measured_fraction_theta_max                0.996
_diffrn_measured_fraction_theta_full               0.998
_diffrn_reflns_Laue_measured_fraction_max          0.996
_diffrn_reflns_Laue_measured_fraction_full         0.998
_diffrn_reflns_point_group_measured_fraction_max   0.994
_diffrn_reflns_point_group_measured_fraction_full  0.998
_diffrn_reflns_limit_h_min                        -7
_diffrn_reflns_limit_h_max                         5
_diffrn_reflns_limit_k_min                        -8
_diffrn_reflns_limit_k_max                         8
_diffrn_reflns_limit_l_min                        -46
_diffrn_reflns_limit_l_max                         48
_diffrn_standards_number                           0
_diffrn_standards_interval_count                   .
_diffrn_standards_decay_%                          ?
_reflns_number_total                               3472
_reflns_number_gt                                  3296
_reflns_threshold_expression                       F^2^>2.0\s(F^2^)
_reflns_Friedel_coverage          0.680
_reflns_Friedel_fraction_max      0.991
_reflns_Friedel_fraction_full     0.999

#==============================================================================
# REFINEMENT DATA

_refine_special_details
;
    Refinement was performed using all reflections. The weighted 
    R-factor (wR) and goodness of fit (S) are based on F^2^.
    R-factor (gt) are based on F. The threshold expression of
    F^2^ > 2.0 sigma(F^2^) is used only for calculating R-factor (gt).
;
_refine_ls_structure_factor_coef                   Fsqd
_refine_ls_R_factor_all                            0.0311
_refine_ls_R_factor_gt                             0.0293
_refine_ls_wR_factor_ref                           0.0801
_refine_ls_wR_factor_gt                            0.0791
_refine_ls_number_restraints                       2
_refine_ls_hydrogen_treatment                      mixed
_refine_ls_number_reflns                           3472
_refine_ls_number_parameters                       262
_refine_ls_goodness_of_fit_ref                     1.048
_refine_ls_weighting_scheme                        calc
_refine_ls_weighting_details
           'w = 1/[\s^2^(Fo^2^)+(0.0449P)^2^+0.8654P] where P=(Fo^2^+2Fc^2^)/3'
_atom_sites_solution_hydrogens                     geom
_atom_sites_solution_primary                       direct
_atom_sites_solution_secondary                     difmap
_refine_ls_shift/su_max                            0.001
_refine_diff_density_max                           0.48
_refine_diff_density_min                          -0.62
_refine_ls_extinction_method                       none
_refine_ls_extinction_coef                         ?
_refine_ls_abs_structure_details
;
 Flack x determined using 1293 quotients [(I+)-(I-)]/[(I+)+(I-)]
 (Parsons, Flack and Wagner, Acta Cryst. B69 (2013) 249-259).
;
_refine_ls_abs_structure_Flack                    -0.045(8)

loop_
_atom_type_symbol
_atom_type_description
_atom_type_scat_dispersion_real
_atom_type_scat_dispersion_imag
_atom_type_scat_source
  'C' 'C'  0.0181 0.0091 
;
International Tables for Crystallography
(Vol. C, Tables 4.2.6.8 and 6.1.1.4)
;
  'H' 'H'  0.0000 0.0000 
;
International Tables for Crystallography
(Vol. C, Table 6.1.1.4)
;
  'Br' 'Br'  -0.6763 1.2805 
;
International Tables for Crystallography
(Vol. C, Tables 4.2.6.8 and 6.1.1.4)
;
  'F' 'F'  0.0727 0.0534 
;
International Tables for Crystallography
(Vol. C, Tables 4.2.6.8 and 6.1.1.4)
;
  'N' 'N'  0.0311 0.0180 
;
International Tables for Crystallography
(Vol. C, Tables 4.2.6.8 and 6.1.1.4)
;
  'O' 'O'  0.0492 0.0322 
;
International Tables for Crystallography
(Vol. C, Tables 4.2.6.8 and 6.1.1.4)
;

#==============================================================================
# ATOMIC COORDINATES AND THERMAL PARAMETERS

loop_
 _atom_site_label
 _atom_site_type_symbol
 _atom_site_fract_x
 _atom_site_fract_y
 _atom_site_fract_z
 _atom_site_U_iso_or_equiv
 _atom_site_adp_type
 _atom_site_occupancy
 _atom_site_site_symmetry_order  
 _atom_site_calc_flag
 _atom_site_refinement_flags_posn
 _atom_site_refinement_flags_adp
 _atom_site_refinement_flags_occupancy
 _atom_site_disorder_assembly
 _atom_site_disorder_group
Br1 Br 0.73944(8) 0.57998(6) 0.47277(2) 0.05737(16) Uani 1 1 d . . . . .
F1 F 0.5453(3) 0.0678(3) 0.64763(5) 0.0422(5) Uani 1 1 d . . . . .
F2 F 0.3719(3) 0.0592(3) 0.60136(5) 0.0382(4) Uani 1 1 d . . . . .
F3 F 0.7336(4) 0.0363(3) 0.56753(6) 0.0605(6) Uani 1 1 d . . . . .
F4 F 0.7407(5) -0.1434(3) 0.60791(7) 0.0594(6) Uani 1 1 d . . . . .
F5 F 0.9302(3) 0.0932(4) 0.60934(7) 0.0593(7) Uani 1 1 d . . . . .
O1 O 0.4516(4) 0.3954(4) 0.68462(6) 0.0403(6) Uani 1 1 d . . . . .
O3 O 0.7231(4) 0.3893(3) 0.63583(6) 0.0362(5) Uani 1 1 d D . . . .
H3 H 0.681(9) 0.387(8) 0.6587(7) 0.092(19) Uiso 1 1 d D . . . .
N1 N 0.1183(5) 0.2907(4) 0.67375(7) 0.0351(6) Uani 1 1 d D . . . .
H1 H 0.009(5) 0.266(6) 0.6585(8) 0.044(11) Uiso 1 1 d D . . . .
C1 C 0.3056(5) 0.3610(4) 0.66493(8) 0.0320(7) Uani 1 1 d . . . . .
C2 C 0.3319(5) 0.4041(5) 0.62848(8) 0.0313(7) Uani 1 1 d . . . . .
H2A H 0.211592 0.347732 0.615899 0.038 Uiso 1 1 calc R U . . .
C3 C 0.5511(5) 0.3319(4) 0.61524(8) 0.0313(7) Uani 1 1 d . . . . .
C4 C 0.5512(5) 0.1259(5) 0.61596(8) 0.0326(7) Uani 1 1 d . . . . .
C5 C 0.7429(6) 0.0276(4) 0.59973(9) 0.0396(7) Uani 1 1 d . . . . .
C6 C 0.3170(6) 0.6076(5) 0.62486(9) 0.0415(8) Uani 1 1 d . . . . .
H6A H 0.434064 0.663664 0.637257 0.050 Uiso 1 1 calc R U . . .
H6B H 0.178156 0.648849 0.633413 0.050 Uiso 1 1 calc R U . . .
H6C H 0.329271 0.639838 0.601597 0.050 Uiso 1 1 calc R U . . .
C7 C 0.5925(5) 0.3967(4) 0.58006(8) 0.0328(7) Uani 1 1 d . . . . .
C8 C 0.7853(6) 0.4798(5) 0.57242(9) 0.0396(8) Uani 1 1 d . . . . .
H8 H 0.888837 0.499119 0.589230 0.048 Uiso 1 1 calc R U . . .
C9 C 0.8295(6) 0.5351(5) 0.54063(10) 0.0461(9) Uani 1 1 d . . . . .
H9 H 0.961982 0.592000 0.535553 0.055 Uiso 1 1 calc R U . . .
C10 C 0.6766(6) 0.5057(5) 0.51637(9) 0.0418(8) Uani 1 1 d . . . . .
C11 C 0.4827(6) 0.4256(5) 0.52342(9) 0.0436(8) Uani 1 1 d . . . . .
H11 H 0.378515 0.408708 0.506606 0.052 Uiso 1 1 calc R U . . .
C12 C 0.4409(6) 0.3701(5) 0.55512(9) 0.0390(8) Uani 1 1 d . . . . .
H12 H 0.308009 0.313344 0.560041 0.047 Uiso 1 1 calc R U . . .
C13 C 0.0723(7) 0.2414(5) 0.70792(9) 0.0460(9) Uani 1 1 d . . . . .
H13A H -0.006588 0.339409 0.718841 0.055 Uiso 1 1 calc R U . . .
H13B H 0.209330 0.222757 0.719867 0.055 Uiso 1 1 calc R U . . .
C14 C -0.0609(5) 0.0737(5) 0.70935(8) 0.0339(7) Uani 1 1 d . . . . .
C15 C 0.0145(7) -0.0830(6) 0.69618(10) 0.0529(10) Uani 1 1 d . . . . .
H15 H 0.153462 -0.087983 0.686462 0.063 Uiso 1 1 calc R U . . .
C16 C -0.1152(10) -0.2343(6) 0.69724(11) 0.0664(14) Uani 1 1 d . . . . .
H16 H -0.064305 -0.342712 0.688094 0.080 Uiso 1 1 calc R U . . .
C17 C -0.3167(8) -0.2279(7) 0.71145(10) 0.0584(12) Uani 1 1 d . . . . .
H17 H -0.404957 -0.331115 0.711759 0.070 Uiso 1 1 calc R U . . .
C18 C -0.3884(7) -0.0746(7) 0.72496(10) 0.0535(10) Uani 1 1 d . . . . .
H18 H -0.525816 -0.070869 0.735221 0.064 Uiso 1 1 calc R U . . .
C19 C -0.2623(6) 0.0762(5) 0.72386(9) 0.0442(8) Uani 1 1 d . . . . .
H19 H -0.314618 0.183609 0.733213 0.053 Uiso 1 1 calc R U . . .

loop_
 _atom_site_aniso_label
 _atom_site_aniso_U_11
 _atom_site_aniso_U_22
 _atom_site_aniso_U_33
 _atom_site_aniso_U_23
 _atom_site_aniso_U_13
 _atom_site_aniso_U_12
Br1 0.0689(3) 0.0551(2) 0.0481(2) 0.01078(17) 0.0205(2) 0.0102(3)
F1 0.0484(12) 0.0384(10) 0.0396(10) 0.0024(9) 0.0009(9) 0.0027(10)
F2 0.0251(9) 0.0355(10) 0.0538(11) -0.0070(9) -0.0028(8) -0.0065(8)
F3 0.0590(14) 0.0709(15) 0.0515(12) -0.0127(10) 0.0100(12) 0.0142(13)
F4 0.0529(13) 0.0353(10) 0.0901(17) -0.0042(10) 0.0157(15) 0.0047(12)
F5 0.0251(10) 0.0570(14) 0.0957(19) -0.0274(14) -0.0015(10) 0.0000(11)
O1 0.0356(12) 0.0490(14) 0.0363(12) -0.0075(11) -0.0031(10) -0.0073(12)
O3 0.0251(11) 0.0422(12) 0.0413(12) -0.0077(9) -0.0038(10) -0.0057(11)
N1 0.0317(15) 0.0409(16) 0.0328(14) -0.0013(12) 0.0014(12) -0.0076(13)
C1 0.0304(17) 0.0292(15) 0.0366(16) -0.0066(13) 0.0002(13) 0.0004(13)
C2 0.0251(14) 0.0337(17) 0.0351(15) -0.0022(13) -0.0005(12) -0.0025(13)
C3 0.0227(15) 0.0332(17) 0.0378(17) -0.0048(13) -0.0025(13) -0.0054(13)
C4 0.0249(15) 0.0361(18) 0.0368(17) -0.0023(14) -0.0006(13) -0.0028(13)
C5 0.0307(16) 0.0355(16) 0.0526(19) -0.0074(14) -0.0042(17) -0.0054(16)
C6 0.0420(19) 0.0365(19) 0.0460(19) -0.0016(15) 0.0057(15) 0.0021(15)
C7 0.0295(15) 0.0314(16) 0.0375(16) -0.0032(14) 0.0037(13) -0.0024(14)
C8 0.0344(19) 0.0385(17) 0.0459(18) -0.0024(14) 0.0046(15) -0.0074(15)
C9 0.0386(19) 0.041(2) 0.059(2) 0.0018(16) 0.0143(17) -0.0062(15)
C10 0.048(2) 0.0355(17) 0.0421(18) 0.0009(15) 0.0125(15) 0.0068(15)
C11 0.0445(19) 0.0458(19) 0.0404(18) 0.0002(17) 0.0013(15) -0.0025(18)
C12 0.0335(17) 0.0416(19) 0.0420(18) -0.0011(15) 0.0009(15) -0.0075(15)
C13 0.059(2) 0.046(2) 0.0334(17) -0.0054(15) 0.0073(17) -0.0152(19)
C14 0.0361(17) 0.0374(17) 0.0282(15) -0.0015(14) -0.0007(13) -0.0037(16)
C15 0.056(2) 0.051(2) 0.052(2) -0.0028(19) 0.0139(19) 0.003(2)
C16 0.105(4) 0.037(2) 0.057(3) -0.0107(19) 0.012(3) -0.002(3)
C17 0.073(3) 0.065(3) 0.037(2) 0.0070(19) -0.005(2) -0.030(2)
C18 0.046(2) 0.066(3) 0.049(2) 0.011(2) 0.0006(17) -0.014(2)
C19 0.0402(18) 0.0477(18) 0.0447(18) 0.0068(15) 0.0077(17) 0.004(2)

#==============================================================================
_computing_data_collection
                                    'CrysAlisPro 1.171.38.46 (Rigaku OD, 2015)'
_computing_cell_refinement
                                    'CrysAlisPro 1.171.38.46 (Rigaku OD, 2015)'
_computing_data_reduction
                                    'CrysAlisPro 1.171.38.46 (Rigaku OD, 2015)'
_computing_structure_solution
                                         'DIRDIF99-PATTY (Gould, et al., 1999)'
_computing_structure_refinement
                                      'SHELXL Version 2018/3 (Sheldrick, 2008)'
_computing_publication_material
                                          'CrystalStructure 4.3 (Rigaku, 2018)'
_computing_molecular_graphics                     'CrystalStructure 4.3'

#==============================================================================
# MOLECULAR GEOMETRY

_geom_special_details
;
 All esds (except the esd in the dihedral angle between two l.s. planes)
 are estimated using the full covariance matrix.  The cell esds are taken
 into account individually in the estimation of esds in distances, angles
 and torsion angles; correlations between esds in cell parameters are only
 used when they are defined by crystal symmetry.  An approximate (isotropic)
 treatment of cell esds is used for estimating esds involving l.s. planes.
;

loop_
 _geom_bond_atom_site_label_1
 _geom_bond_atom_site_label_2
 _geom_bond_distance
 _geom_bond_site_symmetry_2
 _geom_bond_publ_flag
Br1 C10 1.900(4) . ?
F1 C4 1.362(4) . ?
F2 C4 1.358(4) . ?
F3 C5 1.313(4) . ?
F4 C5 1.328(4) . ?
F5 C5 1.322(4) . ?
O1 C1 1.237(4) . ?
O3 C3 1.424(4) . ?
O3 H3 0.97(3) . ?
N1 C1 1.327(4) . ?
N1 C13 1.467(4) . ?
N1 H1 0.94(2) . ?
C1 C2 1.527(4) . ?
C2 C6 1.540(5) . ?
C2 C3 1.561(4) . ?
C2 H2A 1.0000 . ?
C3 C7 1.534(5) . ?
C3 C4 1.549(4) . ?
C4 C5 1.548(5) . ?
C6 H6A 0.9800 . ?
C6 H6B 0.9800 . ?
C6 H6C 0.9800 . ?
C7 C8 1.385(5) . ?
C7 C12 1.399(5) . ?
C8 C9 1.386(5) . ?
C8 H8 0.9500 . ?
C9 C10 1.387(6) . ?
C9 H9 0.9500 . ?
C10 C11 1.376(5) . ?
C11 C12 1.381(5) . ?
C11 H11 0.9500 . ?
C12 H12 0.9500 . ?
C13 C14 1.509(5) . ?
C13 H13A 0.9900 . ?
C13 H13B 0.9900 . ?
C14 C15 1.377(6) . ?
C14 C19 1.383(5) . ?
C15 C16 1.395(7) . ?
C15 H15 0.9500 . ?
C16 C17 1.379(7) . ?
C16 H16 0.9500 . ?
C17 C18 1.353(7) . ?
C17 H17 0.9500 . ?
C18 C19 1.379(6) . ?
C18 H18 0.9500 . ?
C19 H19 0.9500 . ?

loop_
 _geom_angle_atom_site_label_1
 _geom_angle_atom_site_label_2
 _geom_angle_atom_site_label_3
 _geom_angle
 _geom_angle_site_symmetry_1
 _geom_angle_site_symmetry_3
 _geom_angle_publ_flag
C3 O3 H3 111(4) . . ?
C1 N1 C13 121.9(3) . . ?
C1 N1 H1 122(3) . . ?
C13 N1 H1 116(3) . . ?
O1 C1 N1 123.4(3) . . ?
O1 C1 C2 120.4(3) . . ?
N1 C1 C2 116.2(3) . . ?
C1 C2 C6 107.3(3) . . ?
C1 C2 C3 110.8(3) . . ?
C6 C2 C3 111.4(3) . . ?
C1 C2 H2A 109.1 . . ?
C6 C2 H2A 109.1 . . ?
C3 C2 H2A 109.1 . . ?
O3 C3 C7 109.1(3) . . ?
O3 C3 C4 106.9(3) . . ?
C7 C3 C4 109.6(3) . . ?
O3 C3 C2 110.2(2) . . ?
C7 C3 C2 111.0(3) . . ?
C4 C3 C2 110.0(3) . . ?
F2 C4 F1 105.9(3) . . ?
F2 C4 C5 105.5(3) . . ?
F1 C4 C5 105.7(3) . . ?
F2 C4 C3 111.1(3) . . ?
F1 C4 C3 109.8(3) . . ?
C5 C4 C3 118.0(3) . . ?
F3 C5 F5 108.4(3) . . ?
F3 C5 F4 107.3(3) . . ?
F5 C5 F4 107.2(3) . . ?
F3 C5 C4 111.6(3) . . ?
F5 C5 C4 111.8(3) . . ?
F4 C5 C4 110.3(3) . . ?
C2 C6 H6A 109.5 . . ?
C2 C6 H6B 109.5 . . ?
H6A C6 H6B 109.5 . . ?
C2 C6 H6C 109.5 . . ?
H6A C6 H6C 109.5 . . ?
H6B C6 H6C 109.5 . . ?
C8 C7 C12 118.9(3) . . ?
C8 C7 C3 119.8(3) . . ?
C12 C7 C3 121.3(3) . . ?
C7 C8 C9 121.0(4) . . ?
C7 C8 H8 119.5 . . ?
C9 C8 H8 119.5 . . ?
C8 C9 C10 118.7(3) . . ?
C8 C9 H9 120.6 . . ?
C10 C9 H9 120.6 . . ?
C11 C10 C9 121.3(3) . . ?
C11 C10 Br1 120.2(3) . . ?
C9 C10 Br1 118.5(3) . . ?
C10 C11 C12 119.4(3) . . ?
C10 C11 H11 120.3 . . ?
C12 C11 H11 120.3 . . ?
C11 C12 C7 120.5(3) . . ?
C11 C12 H12 119.7 . . ?
C7 C12 H12 119.7 . . ?
N1 C13 C14 110.8(3) . . ?
N1 C13 H13A 109.5 . . ?
C14 C13 H13A 109.5 . . ?
N1 C13 H13B 109.5 . . ?
C14 C13 H13B 109.5 . . ?
H13A C13 H13B 108.1 . . ?
C15 C14 C19 119.0(4) . . ?
C15 C14 C13 120.9(3) . . ?
C19 C14 C13 120.0(4) . . ?
C14 C15 C16 119.4(4) . . ?
C14 C15 H15 120.3 . . ?
C16 C15 H15 120.3 . . ?
C17 C16 C15 120.5(4) . . ?
C17 C16 H16 119.7 . . ?
C15 C16 H16 119.7 . . ?
C18 C17 C16 119.9(4) . . ?
C18 C17 H17 120.0 . . ?
C16 C17 H17 120.0 . . ?
C17 C18 C19 120.0(4) . . ?
C17 C18 H18 120.0 . . ?
C19 C18 H18 120.0 . . ?
C18 C19 C14 121.1(4) . . ?
C18 C19 H19 119.5 . . ?
C14 C19 H19 119.5 . . ?

loop_
 _geom_torsion_atom_site_label_1
 _geom_torsion_atom_site_label_2
 _geom_torsion_atom_site_label_3
 _geom_torsion_atom_site_label_4
 _geom_torsion
 _geom_torsion_site_symmetry_1
 _geom_torsion_site_symmetry_2
 _geom_torsion_site_symmetry_3
 _geom_torsion_site_symmetry_4
 _geom_torsion_publ_flag
C13 N1 C1 O1 -2.3(5) . . . . ?
C13 N1 C1 C2 179.4(3) . . . . ?
O1 C1 C2 C6 -72.2(4) . . . . ?
N1 C1 C2 C6 106.1(3) . . . . ?
O1 C1 C2 C3 49.6(4) . . . . ?
N1 C1 C2 C3 -132.1(3) . . . . ?
C1 C2 C3 O3 -51.2(3) . . . . ?
C6 C2 C3 O3 68.1(3) . . . . ?
C1 C2 C3 C7 -172.2(3) . . . . ?
C6 C2 C3 C7 -52.8(3) . . . . ?
C1 C2 C3 C4 66.4(3) . . . . ?
C6 C2 C3 C4 -174.2(3) . . . . ?
O3 C3 C4 F2 170.1(2) . . . . ?
C7 C3 C4 F2 -71.8(3) . . . . ?
C2 C3 C4 F2 50.4(4) . . . . ?
O3 C3 C4 F1 53.3(3) . . . . ?
C7 C3 C4 F1 171.4(2) . . . . ?
C2 C3 C4 F1 -66.4(3) . . . . ?
O3 C3 C4 C5 -67.9(4) . . . . ?
C7 C3 C4 C5 50.2(4) . . . . ?
C2 C3 C4 C5 172.4(3) . . . . ?
F2 C4 C5 F3 51.9(4) . . . . ?
F1 C4 C5 F3 163.8(3) . . . . ?
C3 C4 C5 F3 -72.9(4) . . . . ?
F2 C4 C5 F5 173.5(3) . . . . ?
F1 C4 C5 F5 -74.6(4) . . . . ?
C3 C4 C5 F5 48.7(4) . . . . ?
F2 C4 C5 F4 -67.2(4) . . . . ?
F1 C4 C5 F4 44.6(4) . . . . ?
C3 C4 C5 F4 167.9(3) . . . . ?
O3 C3 C7 C8 6.1(4) . . . . ?
C4 C3 C7 C8 -110.6(3) . . . . ?
C2 C3 C7 C8 127.7(3) . . . . ?
O3 C3 C7 C12 -175.3(3) . . . . ?
C4 C3 C7 C12 67.9(4) . . . . ?
C2 C3 C7 C12 -53.7(4) . . . . ?
C12 C7 C8 C9 -0.4(5) . . . . ?
C3 C7 C8 C9 178.1(3) . . . . ?
C7 C8 C9 C10 0.0(6) . . . . ?
C8 C9 C10 C11 0.9(6) . . . . ?
C8 C9 C10 Br1 -179.4(3) . . . . ?
C9 C10 C11 C12 -1.3(6) . . . . ?
Br1 C10 C11 C12 179.0(3) . . . . ?
C10 C11 C12 C7 0.8(6) . . . . ?
C8 C7 C12 C11 0.0(5) . . . . ?
C3 C7 C12 C11 -178.5(3) . . . . ?
C1 N1 C13 C14 -143.3(3) . . . . ?
N1 C13 C14 C15 60.0(5) . . . . ?
N1 C13 C14 C19 -119.6(4) . . . . ?
C19 C14 C15 C16 1.1(6) . . . . ?
C13 C14 C15 C16 -178.5(4) . . . . ?
C14 C15 C16 C17 -0.3(7) . . . . ?
C15 C16 C17 C18 -1.0(7) . . . . ?
C16 C17 C18 C19 1.5(6) . . . . ?
C17 C18 C19 C14 -0.6(6) . . . . ?
C15 C14 C19 C18 -0.7(5) . . . . ?
C13 C14 C19 C18 178.9(4) . . . . ?

loop_
 _geom_hbond_atom_site_label_D 
 _geom_hbond_atom_site_label_H 
 _geom_hbond_atom_site_label_A 
 _geom_hbond_distance_DH 
 _geom_hbond_distance_HA 
 _geom_hbond_distance_DA 
 _geom_hbond_angle_DHA 
 _geom_hbond_site_symmetry_A 
 _geom_hbond_publ_flag
O3 H3 O1  0.97(3) 1.77(4) 2.605(3) 142(5) . yes
N1 H1 F5  0.94(2) 2.44(3) 3.231(4) 142(3) 1_455 yes
N1 H1 O3  0.94(2) 2.20(3) 2.992(4) 141(4) 1_455 yes

#==============================================================================
# Additional structures and associated data_? identifiers
# should be added at this point if there is more than one 
# structure analysis in the CIF.

_shelx_res_file
;
TITL xcalibur
    shelxl.res
    created by SHELXL-2018/3 at 12:40:10 on 01-Jun-2022
CELL  1.54184 6.20838 7.51926 40.69280 90.00000 90.00000 90.00000
ZERR  4 0.00013 0.00015 0.00100 0.00000 0.00000 0.00000
LATT -1
SYMM .50-X,    -Y, .50+Z
SYMM .50+X, .50-Y,    -Z
SYMM    -X, .50+Y, .50-Z
SFAC C H BR F N O
UNIT 76 68 4 20 4 8
L.S. 5
FMAP 2
PLAN 5
HTAB
HTAB O3 O1
EQIV $1 x-1, y, z
HTAB N1 F5_$1
HTAB N1 O3_$1
BOND $H
CONF
LIST 4
TEMP -100.0
ACTA
SIZE 0.110 0.030 0.020
DFIX 0.9800 0.0200 O3 H3 N1 H1
WGHT    0.044900    0.865400
FVAR       0.56318
BR1   3    0.739437    0.579981    0.472772    11.00000    0.06887    0.05515 =
         0.04810    0.01078    0.02049    0.01025
F1    4    0.545346    0.067772    0.647634    11.00000    0.04840    0.03843 =
         0.03963    0.00235    0.00094    0.00272
F2    4    0.371884    0.059162    0.601362    11.00000    0.02514    0.03554 =
         0.05380   -0.00702   -0.00279   -0.00652
F3    4    0.733581    0.036274    0.567531    11.00000    0.05896    0.07088 =
         0.05154   -0.01273    0.00999    0.01422
F4    4    0.740662   -0.143382    0.607905    11.00000    0.05291    0.03526 =
         0.09008   -0.00416    0.01572    0.00467
F5    4    0.930185    0.093237    0.609342    11.00000    0.02506    0.05700 =
         0.09573   -0.02738   -0.00155   -0.00004
O1    6    0.451605    0.395419    0.684615    11.00000    0.03561    0.04898 =
         0.03634   -0.00747   -0.00312   -0.00733
O3    6    0.723102    0.389253    0.635831    11.00000    0.02508    0.04220 =
         0.04128   -0.00766   -0.00382   -0.00573
H3    2    0.680540    0.386546    0.658666    11.00000    0.09193
N1    5    0.118323    0.290734    0.673754    11.00000    0.03169    0.04089 =
         0.03281   -0.00128    0.00137   -0.00765
H1    2    0.008838    0.266240    0.658515    11.00000    0.04409
C1    1    0.305591    0.361042    0.664933    11.00000    0.03041    0.02916 =
         0.03658   -0.00659    0.00020    0.00044
C2    1    0.331947    0.404111    0.628477    11.00000    0.02508    0.03371 =
         0.03511   -0.00219   -0.00050   -0.00246
AFIX  13
H2A   2    0.211592    0.347732    0.615899    11.00000   -1.20000
AFIX   0
C3    1    0.551085    0.331915    0.615239    11.00000    0.02272    0.03324 =
         0.03782   -0.00477   -0.00251   -0.00538
C4    1    0.551244    0.125932    0.615960    11.00000    0.02486    0.03614 =
         0.03683   -0.00228   -0.00057   -0.00284
C5    1    0.742877    0.027622    0.599735    11.00000    0.03070    0.03547 =
         0.05256   -0.00740   -0.00416   -0.00540
C6    1    0.317001    0.607618    0.624857    11.00000    0.04199    0.03649 =
         0.04599   -0.00162    0.00572    0.00205
AFIX 137
H6A   2    0.434064    0.663664    0.637257    11.00000   -1.20000
H6B   2    0.178156    0.648849    0.633413    11.00000   -1.20000
H6C   2    0.329271    0.639838    0.601597    11.00000   -1.20000
AFIX   0
C7    1    0.592504    0.396679    0.580062    11.00000    0.02947    0.03145 =
         0.03747   -0.00318    0.00370   -0.00244
C8    1    0.785288    0.479753    0.572418    11.00000    0.03443    0.03853 =
         0.04586   -0.00238    0.00462   -0.00744
AFIX  43
H8    2    0.888837    0.499119    0.589230    11.00000   -1.20000
AFIX   0
C9    1    0.829490    0.535068    0.540628    11.00000    0.03860    0.04068 =
         0.05887    0.00185    0.01427   -0.00624
AFIX  43
H9    2    0.961982    0.592000    0.535553    11.00000   -1.20000
AFIX   0
C10   1    0.676643    0.505726    0.516372    11.00000    0.04773    0.03549 =
         0.04212    0.00088    0.01251    0.00680
C11   1    0.482702    0.425631    0.523416    11.00000    0.04449    0.04581 =
         0.04043    0.00020    0.00129   -0.00254
AFIX  43
H11   2    0.378515    0.408708    0.506606    11.00000   -1.20000
AFIX   0
C12   1    0.440876    0.370087    0.555125    11.00000    0.03346    0.04160 =
         0.04200   -0.00115    0.00091   -0.00750
AFIX  43
H12   2    0.308009    0.313344    0.560041    11.00000   -1.20000
AFIX   0
C13   1    0.072266    0.241413    0.707921    11.00000    0.05866    0.04581 =
         0.03344   -0.00539    0.00729   -0.01516
AFIX  23
H13A  2   -0.006588    0.339409    0.718841    11.00000   -1.20000
H13B  2    0.209330    0.222757    0.719867    11.00000   -1.20000
AFIX   0
C14   1   -0.060915    0.073731    0.709353    11.00000    0.03613    0.03742 =
         0.02822   -0.00149   -0.00075   -0.00373
C15   1    0.014464   -0.082977    0.696181    11.00000    0.05589    0.05110 =
         0.05170   -0.00277    0.01394    0.00299
AFIX  43
H15   2    0.153462   -0.087983    0.686462    11.00000   -1.20000
AFIX   0
C16   1   -0.115200   -0.234331    0.697240    11.00000    0.10547    0.03672 =
         0.05701   -0.01074    0.01247   -0.00212
AFIX  43
H16   2   -0.064305   -0.342712    0.688094    11.00000   -1.20000
AFIX   0
C17   1   -0.316654   -0.227945    0.711454    11.00000    0.07327    0.06484 =
         0.03703    0.00701   -0.00459   -0.03009
AFIX  43
H17   2   -0.404957   -0.331115    0.711759    11.00000   -1.20000
AFIX   0
C18   1   -0.388433   -0.074630    0.724964    11.00000    0.04573    0.06583 =
         0.04894    0.01110    0.00062   -0.01410
AFIX  43
H18   2   -0.525816   -0.070869    0.735221    11.00000   -1.20000
AFIX   0
C19   1   -0.262290    0.076222    0.723857    11.00000    0.04024    0.04770 =
         0.04465    0.00676    0.00773    0.00363
AFIX  43
H19   2   -0.314618    0.183609    0.733213    11.00000   -1.20000
AFIX   0
HKLF 4


REM  xcalibur
REM wR2 = 0.0801, GooF = S = 1.048, Restrained GooF = 1.049 for all data
REM R1 = 0.0293 for 3296 Fo > 4sig(Fo) and 0.0311 for all 3472 data
REM 262 parameters refined using 2 restraints

END

WGHT      0.0449      0.8654

REM Instructions for potential hydrogen bonds
HTAB O3 O1
HTAB N1 F5_$1
HTAB N1 O3_$1
HTAB C2 F5_$1
EQIV $2 x+1/2, -y+3/2, -z+1
HTAB C9 Br1_$2

REM Highest difference peak  0.482,  deepest hole -0.617,  1-sigma level  0.050
Q1    1   0.8743  0.5647  0.4765  11.00000  0.05    0.48
Q2    1   0.0282 -0.2458  0.7055  11.00000  0.05    0.31
Q3    1   0.7874  0.6883  0.4825  11.00000  0.05    0.27
Q4    1  -0.1802 -0.2683  0.7134  11.00000  0.05    0.27
Q5    1   0.8687  0.0717  0.5732  11.00000  0.05    0.23
;

_shelx_res_checksum   75023

_shelx_hkl_file
;
   0   0   2 1899.63   35.10
   0   0   3    1.01    0.29
   0   0   4 1167.65   21.77
   0   0   5    0.64    0.48
   0   1   0    0.26    0.61
   0   1  -1  867.65   16.78
   0   1   1  909.04   16.77
   0   1   2 1175.38   21.27
   0   1  -2 1108.86   21.28
   0  -1   2 1063.61   21.29
   0   1  -2 1188.98   21.34
   0   0   6  182.67    3.80
   0   1  -3 4857.09   89.21
   0   1  -3 4771.57   89.33
   0  -1   3 4790.39   89.26
   0   1   3 4866.97   89.22
   1   0   0    0.17    0.43
   1   0   0    0.45    0.64
   1   0   1  684.62   13.02
   1   0  -1  718.39   12.85
   1   0  -1  639.25   13.08
   1   0   1  671.26   12.91
   0   1   4  300.31    5.93
   0   1  -4  317.72    5.88
   1   0   2  927.26   17.84
   1   0  -2  893.45   18.05
   1   0   2  946.51   17.87
   0   0   7    0.31    0.58
   1   0  -3 3471.45   62.30
   1   0   3 3411.13   62.39
   1   0   3 3369.94   62.42
   0  -1   5 1729.85   33.21
   0   1  -5 1843.59   33.09
   0   1   5 1928.67   33.22
   0   1  -5 1678.38   32.93
   1   0  -4    2.56    0.56
   1   0   4    3.88    0.73
   1   0  -4    4.00    0.79
   1   0   4    2.66    0.59
  -1   0   4    2.34    0.55
   0   0   8  254.98    5.28
   0   1   6 1134.87   20.65
   0   1  -6 1166.48   20.55
   0  -1   6 1153.76   20.70
  -1   0   5  186.56    4.28
   1   0  -5  201.71    4.39
   1   0   5  178.97    4.11
   1   0  -5  201.29    3.98
  -1   0   5  194.17    3.92
  -1   1   0  207.10    4.00
  -1   1   0  192.96    4.77
   1  -1   0  194.77    3.97
   1   1   1 1068.53   21.10
   1  -1   1 1076.89   14.03
   1   1  -1 1069.43   14.82
   1   1  -1 1109.90   14.72
  -1   1  -1 1083.96   21.26
   1  -1   2 7782.07  147.13
   1   1   2 8724.89  151.60
   1   1  -2 7810.61  147.51
  -1   1   2 8173.49  147.83
   1   1   2 8674.92  151.73
   0   1   7   17.23    1.05
   0   1  -7   16.54    0.93
  -1   0   6  754.71   14.85
  -1   0   6  745.00   14.59
   0   0   9   -0.46    0.76
   1   1  -3 1008.79   19.01
  -1   1   3  985.90   19.37
   1  -1   3  944.62   18.64
   1   1   3 1021.00   20.02
   1   1   3 1031.81   19.84
  -1   1  -3 1068.90   20.09
   1   1   4 4334.67   83.19
   1   1  -4 5060.38   72.22
  -1   1  -4 4654.31   83.34
  -1   1   4 4924.26   71.51
   1  -1   4 4965.17   71.90
  -1   1   4 4919.94   72.69
   1   1  -4 4845.43   72.42
   1   0   7  891.09   16.85
  -1   0   7  842.27   16.82
  -1   0   7  890.55   16.63
   0  -1   8 1854.99   35.56
   0   1   8 1760.60   35.51
   1   1  -5 1168.73   22.59
  -1   1   5 1200.54   21.84
   1   1   5 1083.16   20.74
   1  -1   5 1158.86   22.15
   1   1  -5 1151.97   22.36
  -1   1   5 1111.19   22.71
   0   0  10 3317.08   61.86
  -1   0   811795.20  214.69
  -1   0   811916.70  214.86
   1   1  -6 1932.33   36.77
   1   1  -6 1859.15   36.93
  -1   1   6 1802.37   37.13
   1  -1   6 1919.20   36.61
   1   1   6 1951.12   38.09
  -1  -1   6 2095.36   38.09
   0   1  -9  418.27    8.17
   0  -1   9  431.41    8.37
   0   2   0 9820.82  181.59
   0   2   1 1175.98   22.55
   0   2  -1 1179.83   22.60
   0   0  11    0.41    0.81
   0   2  -2 8134.99  148.26
   0   2   2 7888.97  148.22
  -1   1   7   59.29    1.49
   1   1  -7   67.59    2.02
  -1   1   7   52.84    2.25
   1   1  -7   65.08    2.14
   1  -1   7   53.36    1.80
  -1  -1   7   98.42    2.71
   1   1   7  107.51    2.80
  -1   0   9 1986.06   38.34
  -1   0   9 2042.25   38.24
   1   0   9 2118.45   38.50
   0   2  -3  453.18    9.71
   0   2   3  511.14    9.76
   0   1  10 4089.25   79.84
   0   1 -10 4244.78   79.75
   0   2   4  107.65    2.87
   0   2  -4  118.40    3.08
   1   1   8  365.13    7.67
  -1   1   8  426.46    9.19
   1   1  -8  420.97    8.89
  -1  -1   8  363.86    7.56
   1   1  -8  452.23    9.06
   1  -1   8  459.05    8.81
  -1   1   8  420.28    8.41
   0   2  -5  736.14   14.96
   0   2   5  725.73   14.84
  -1   0  10  987.82   18.54
  -1   0  10  950.76   18.59
   1   0  10  965.30   18.74
   0   0  12 8164.45  151.19
   0   1  11   63.28    2.16
   0   1 -11   64.77    2.05
   0  -2   6  267.03    5.82
   0   2   6  267.95    5.77
   0   2  -6  267.69    5.87
  -1  -1   9 2803.94   50.53
   1   1   9 2570.84   50.57
  -1   1   9 2901.72   54.81
   1   1  -9 2914.49   54.66
   1  -1   9 2853.43   54.40
  -1   1   9 2833.42   54.05
  -1   2   0 1083.04   21.31
   1   2   0 1018.22   21.15
  -1   2   1 2916.96   48.02
  -1   2  -1 2647.98   48.46
   1   2   1 2500.97   48.90
  -1   2  -1 2608.53   49.24
  -1   2   1 2774.31   49.00
  -1   0  11  285.01    5.66
  -1   0  11  273.48    5.59
  -1   2  -2  368.22    7.53
  -1   2   2  309.46    7.89
  -1   2  -2  355.98    6.76
   1   2  -2  320.61    7.52
   0   2  -7 7742.04  140.90
   0  -2   7 7724.26  140.94
   0   2  -7 7759.90  140.67
   0   2   7 7335.17  140.84
   0   2  -7 7391.90  141.03
   0   0  13    0.31    0.83
   1   2  -3 2443.40   42.52
  -1   2   3 1917.35   42.70
  -1   2   3 2330.76   41.71
   1   2  -3 2403.50   42.36
   1  -2   3 2070.84   41.80
  -1   2  -3 2349.28   39.84
  -1   2  -3 2315.63   39.14
   2   0   0 4532.48   82.87
   2   0   0 4406.09   82.38
  -1   1  10  239.02    5.68
  -1  -1  10  229.03    5.19
  -1   1  10  227.94    4.92
   1   1  10  226.53    5.27
   1  -1  10  235.29    5.27
   1   1 -10  219.49    5.45
   2   0   1  166.60    4.15
   2   0  -1  189.52    3.84
   2   0   1  181.36    3.89
   2   0  -1  171.46    4.25
   0  -1  12 2101.54   38.61
   0   1 -12 2034.82   38.34
   0   1  12 1984.69   38.52
   2   0  -2 6181.59  113.17
   2   0  -2 6236.09  112.57
   2   0   2 6217.16  112.71
  -1   2  -4  187.52    4.09
   1   2  -4  214.51    5.08
  -1   2   4  228.25    4.50
   1  -2   4  221.41    4.71
  -1   2   4  224.71    5.53
   1   2   4  179.69    4.30
   2   0  -3    5.58    0.67
   2   0   3    3.52    0.71
   2   0  -3    3.83    0.98
   2   0   3    6.50    0.87
   0   2  -8  506.17    9.33
   0  -2   8  399.51    9.40
   0   2  -8  441.33    9.57
   0   2  -8  445.27    9.05
   0   2   8  484.53    9.43
   1   2  -5 4824.10   86.95
  -1   2   5 5062.83   86.32
  -1   2  -5 5000.99   90.44
  -1   2   5 4815.88   87.57
   1  -2   5 4745.70   86.56
   1   2   5 4964.79   90.63
   1   0  12 5463.23  101.53
  -1   0  12 5339.92  101.22
  -1   0  12 5584.70  101.32
   2   0   4  671.74   13.50
   2   0   4  663.38   13.56
   2   0  -4  680.08   13.97
   1   1 -11  566.28   10.88
   1   1 -11  535.15   10.99
  -1   1  11  537.11   10.35
   1   1  11  418.67    8.96
  -1  -1  11  428.81    8.87
  -1   1  11  547.46   11.07
   0   0  14 1441.02   27.65
   1   2  -6  104.35    3.04
  -1   2   6  105.08    2.50
   1   2   6  157.26    4.03
  -1   2  -6  165.25    3.88
   1  -2   6   97.59    2.69
  -1   2   6   97.82    3.55
   1   2  -6  107.40    3.13
   2   0   5  963.70   18.09
   2   0  -5  921.13   18.50
   2   0  -5  952.21   17.78
   2   0   5  903.56   18.03
   0   2   9 1434.20   26.46
   0   2  -9 1422.32   26.31
   0  -2   9 1434.56   26.55
   0   2  -9 1491.63   26.70
   0   1  13  740.79   15.44
   0  -1  13  752.66   15.64
   2  -1   0   20.61    1.22
   2   1   0   19.58    1.52
   2  -1   1 2754.77   41.47
   2   1  -1 2729.58   42.05
   2   1  -1 2847.49   41.72
   2   1   1 2876.74   53.89
   2  -1  -1 2858.66   53.94
   2   1   1 2901.83   54.16
   2   1   2   85.29    2.73
   2   1   2   90.12    2.59
   2  -1  -2   80.74    2.58
   2   1  -2   56.02    2.19
  -2   1   2   52.55    2.39
   2   1  -2   52.00    1.89
   2  -1   2   52.31    1.33
   2   0  -6   45.11    1.39
   2   0   6   44.81    1.69
   2   0   6   42.65    1.66
   2   0  -6   41.60    1.96
  -1   2   7  200.02    5.49
   1  -2   7  197.85    4.75
  -1   2   7  217.06    4.47
   1   2  -7  201.66    5.00
   1   2   7  179.51    4.38
   1   2  -7  219.18    5.13
  -1   2  -7  177.55    4.22
   2   1   3  165.45    4.01
   2  -1  -3  161.81    4.02
   2  -1   3  192.02    3.96
   2   1  -3  199.84    4.49
   2  -1   3  198.94    4.19
  -1   0  13   71.52    2.18
  -1   0  13   66.00    2.04
   1   1 -12  269.41    6.19
   1  -1  12  258.27    5.96
   1   1  12  326.00    6.81
  -1   1  12  259.70    5.61
  -1  -1  12  275.69    6.56
  -1   1  12  271.02    6.28
   2  -1  -4 3050.97   52.84
   2  -1   4 2968.87   54.61
   2  -1   4 2972.00   54.59
   2   1  -4 3049.55   55.48
  -2   1   4 2820.89   55.70
   2   1  -4 2807.39   55.02
   2   1   4 2945.90   52.85
   0   2  10  179.28    4.49
   0  -2  10  211.49    4.75
   0   2 -10  218.80    4.87
   0   2 -10  180.51    4.41
   0   2 -10  180.86    3.96
   2   0  -7    2.93    1.07
   2   0   7    1.62    0.96
   2   0  -7    2.76    0.66
  -1   2  -8  406.08    9.49
   1   2   8  514.64    9.83
   1   2  -8  467.05    9.60
   1   2  -8  444.74    9.58
   1  -2   8  428.17    9.26
  -1   2   8  462.92    8.96
  -1   2   8  435.25   10.07
   0   0  15    0.09    0.86
   0   1 -14 2256.46   40.71
   0   1  14 2183.49   40.90
   2   1  -5   88.29    2.48
  -2   1   5   93.45    3.19
   2   1  -5   93.89    2.91
   2  -1   5   86.20    2.17
   2   1   5   97.88    3.22
   2   1   5  103.99    2.99
   2   0   8  746.10   14.88
   2   0  -8  768.43   14.46
   2   1  -6 4680.74   71.15
   2  -1   6 4545.22   70.11
   2   1   6 4942.78   92.13
   2   1  -6 4572.84   70.46
  -2   1   6 4542.49   71.38
   0   2 -11 1157.53   21.56
   0  -2  11 1107.02   21.49
   0   2 -11 1130.83   21.11
  -1   0  14  813.61   16.42
  -1   0  14  834.09   16.14
   1   0  14  842.37   16.58
  -1   2   9  850.41   16.27
   1  -2   9  864.91   16.68
   1   2   9  856.18   16.83
   1   2  -9  830.40   16.91
   1   2  -9  829.00   16.90
  -1  -2   9  827.55   16.80
   1   1 -13 1185.65   23.89
   1   1  13 1336.68   13.84
  -1   1  13 1223.76   23.42
   1  -1  13 1267.09   23.89
  -1   1  13 1226.92   24.05
  -1  -1  13 1273.02   13.65
  -2   1   7 1001.61   19.37
   2   1  -7  962.83   19.12
   2   1   7 1063.80   20.81
   2  -1   7  954.83   18.35
   2   0   9    6.62    1.15
   2   0  -9    5.40    0.83
   2   0  -9    5.81    1.24
   0  -1  15  150.34    4.08
   0   1  15  145.95    4.02
   0   0  16 2193.55   41.74
   1   2 -10 1699.86   32.30
   1   2  10 1712.28   32.01
  -1   2  10 1669.87   31.68
  -1  -2  10 1612.52   31.95
   1  -2  10 1764.03   32.14
   0   2  12    5.13    1.04
   0  -2  12    3.97    1.16
   0   2 -12    6.89    1.07
   0   3   0    0.22    1.01
   0   3  -1  119.19    3.57
   0   3   1  134.21    3.59
  -2   1   8  361.92    8.74
   2   1  -8  368.30    8.54
   2  -1   8  375.88    7.88
   2   1   8  393.36    8.56
   0   3  -2 1509.33   29.38
   0   3   2 1540.13   29.34
  -1   0  15   68.46    2.37
   1   0  15   62.74    2.33
  -1   0  15   63.27    2.04
   1  -1  14 1289.87   26.76
  -1   1  14 1369.46   27.05
   1   1 -14 1353.81   26.89
   1   1  14 1273.82   16.57
  -1  -1  14 1237.05   16.30
   2   0  10  490.69   10.10
   2   0 -10  469.47   10.49
   2   0 -10  481.64    9.67
   0   3  -3 5921.44  107.90
   0   3   3 5666.37  107.80
   0   3  -4  181.74    4.61
   0   3   4  175.73    4.50
   1   2 -11  158.69    4.44
   1  -2  11  168.06    4.40
  -1   2  11  171.55    5.38
   1   2  11  152.59    4.36
   1   2  11  157.57    4.30
   1   2 -11  172.67    4.49
  -1   2  11  175.38    4.00
   2   1  -9 1020.81   19.88
   2   1  -9 1030.67   20.42
   2  -1   9  975.91   19.70
  -2   1   9  997.20   21.59
  -2   1  -9 1046.64   21.85
   2   1   9 1050.13   20.65
   0   1  16   81.86    2.72
   0  -1  16   78.05    2.74
   0   1 -16   82.62    2.55
   0  -1  16   77.72    2.87
   0  -2  13 1964.64   37.31
   0  -2  13 2016.04   37.31
   0   2  13 1978.40   37.06
   0   3  -5 3310.87   64.08
   0   3   5 3491.22   63.94
   2   2   0 1604.60   30.14
  -2   2   0 1557.32   30.48
   0   0  17    0.87    1.02
   2   2   1  405.79    7.11
   2   2  -1  380.32    8.31
  -2   2   1  314.73    8.63
  -2   2   1  335.12    8.51
   2   2   1  411.05    6.67
   2   2  -1  392.71    8.05
   2   0 -11  244.82    6.12
   2   0 -11  238.94    5.32
  -2   0  11  236.25    5.30
   2   2  -2 2435.42   44.24
   2   2   2 1920.51   36.94
  -2   2   2 2317.90   45.52
   2   2   2 2064.39   36.52
   2   2  -2 2302.88   44.50
  -2   2  -2 1833.63   35.48
  -2   2  -2 2014.73   37.21
  -2   2   2 2328.18   45.12
   1   1 -15  933.94   18.32
  -1   1  15  904.29   17.79
   1  -1  15  900.04   18.12
   1   1  15  859.09   15.56
   1   1  15  905.99   15.65
  -1  -1  15  861.44   15.48
  -1   1  15  882.34   18.94
   1  -1  15  914.86   18.20
  -1   1  15  907.10   18.37
   2   2  -3 1811.31   32.90
  -2   2   3 1873.65   33.83
  -2   2   3 1787.95   34.27
  -2   2   3 1802.32   33.88
  -2   2  -3 1716.30   32.45
   2   2  -3 1807.93   33.16
   2   2   3 1849.06   31.85
   1   0  16   19.97    1.65
   1   0  16   17.92    1.51
  -1   0  16   20.43    1.43
  -1   0  16   20.77    1.30
   0   3  -6   98.67    3.07
   0   3   6  102.37    3.05
   0   3   6   92.78    3.81
  -2   1  10  338.85    9.24
   2   1 -10  354.47    8.16
   2  -1  10  347.68    7.55
   2   1  10  367.71    6.48
   2   1 -10  356.29    7.63
  -2   1 -10  362.50    7.88
  -2   1  10  355.79    8.32
   1   2  12 1935.70   37.71
   1   2 -12 1982.13   38.34
   1  -2  12 1922.11   38.13
   1   2 -12 1924.82   38.41
   1   2  12 1957.87   37.69
   1   2 -12 2050.70   38.33
  -1   2  12 2093.46   37.81
  -1  -2  12 2041.93   37.96
  -1  -2  12 1925.43   37.64
  -1   2  12 1967.83   39.27
   2   2   4  512.78   11.08
   2   2   4  514.76   10.95
  -2   2  -4  521.89   10.27
   2   2  -4  537.75   10.91
   2  -2   4  536.49   10.09
  -2   2   4  527.96   11.78
  -2   2   4  546.11   11.79
  -2   2   4  510.47   12.20
   2   2  -4  569.32   11.24
   1   3   0 1192.37   23.35
  -1   3   0 1133.87   23.67
   1   3   0 1163.09   23.14
  -1   3   0 1193.65   22.68
  -1   3   1 1812.20   33.44
  -1   3  -1 1742.46   33.12
  -1   3  -1 1780.82   34.17
   1   3   1 1737.99   33.58
   1   3  -1 1746.54   33.94
  -1   3   1 1742.51   34.56
   1   3   1 1711.84   33.69
   1   3  -1 1702.22   34.05
  -1   3   2 1691.43   31.80
  -1   3  -2 1558.21   30.69
  -1   3  -2 1619.69   31.65
   1   3  -2 1658.58   32.55
   1   3  -2 1662.17   32.36
  -1   3   2 1682.57   33.16
   1   3   2 1628.13   31.13
   1   3   2 1647.39   31.24
   0   3   7  362.40    7.95
   0   3  -7  358.73    8.05
   0   3  -7  341.84    8.17
   0   3   7  349.78    8.82
   0   2 -14  147.70    3.59
   0   2  14  134.43    3.77
   0  -2  14  140.19    4.01
   2   2   5  244.56    5.90
  -2   2   5  316.49    7.22
   2   2   5  237.14    5.73
   2  -2   5  288.76    5.31
   2   2  -5  309.14    6.45
  -2   2   5  303.95    6.94
  -2   2  -5  226.56    5.10
  -2   2  -5  233.73    6.70
   2   2  -5  325.09    6.29
  -2   2   5  286.46    7.48
   1   3   3  497.99   11.23
   1   3   3  547.00   11.26
  -1   3  -3  502.82   11.60
  -1   3  -3  547.04   10.87
  -1   3   3  542.09   12.65
   1   3  -3  547.21   11.98
  -1   3   3  548.40   11.28
  -1   3   3  527.94   12.56
   2   0 -12  108.45    3.01
  -2   0  12  106.67    2.99
   0   1 -17 1803.16   34.15
   0   1  17 1778.26   34.35
   0  -1  17 1707.83   34.45
   0  -1  17 1809.24   34.55
   0   1  17 1842.87   34.42
  -2   1  11  218.21    5.55
  -2   1  11  171.19    6.24
   2   1  11  209.87    5.13
  -2   1  11  186.42    5.68
   2  -1  11  211.94    4.89
  -2   1  11  191.50    4.07
  -2   1 -11  206.94    6.33
   2   1 -11  206.83    4.90
   2   1 -11  219.54    5.42
  -1   3   4   55.96    1.92
   1   3  -4   60.02    2.40
  -1   3  -4   56.71    2.08
   1   3   4   52.34    2.43
   1   3   4   57.03    2.33
  -1   3   4   50.57    2.85
   1   3  -4   58.76    2.63
  -1   3   4   49.93    3.04
   0   0  18  621.52   12.71
   0   0  18  588.64   12.64
   2  -2   6   99.40    2.64
  -2   2  -6  103.51    2.89
   2   2   6  109.63    3.39
  -2   2  -6  111.71    4.43
   2   2  -6   92.44    3.33
  -2   2   6  107.16    4.56
   2   2   6  116.76    3.56
  -2   2   6  108.47    4.07
  -2   2   6  102.90    3.82
   2   2  -6   93.11    3.19
  -2   2   6  107.45    3.96
   0   3  -8   71.66    2.71
   0   3   8   77.82    2.75
   0   3  -8   86.66    3.02
   0   3   8   83.90    3.49
   0   3  -8   76.58    2.64
   1   1  16 2075.73   37.25
  -1  -1  16 2213.60   37.21
   1   1  16 2164.66   37.29
  -1   1  16 2151.88   42.41
  -1  -1  16 2112.46   37.08
   1   1 -16 2156.70   41.70
  -1   1  16 2159.03   41.25
   1  -1  16 2081.00   41.58
   1  -1  16 2197.41   41.66
  -1   2  13  341.88    9.06
   1   2 -13  339.53    8.30
   1   2  13  399.41    8.96
  -1  -2  13  404.79    9.10
   1  -2  13  382.92    8.22
  -1   2  13  386.80    7.73
   1  -2  13  359.81    8.16
   1   2  13  424.33    8.93
   1   2 -13  360.52    8.19
   1   2 -13  354.37    8.24
   1   3   5 1202.89   24.37
  -1   3   5 1414.93   28.47
  -1   3   5 1454.37   27.02
  -1   3  -5 1247.87   24.15
   1   3  -5 1385.52   27.88
   1   3   5 1268.80   24.64
  -1   3  -5 1258.63   24.76
   1   3  -5 1390.80   27.76
   1   3  -5 1426.00   27.59
  -1   3   5 1354.97   28.51
  -1   0  17  127.51    3.59
   1   0  17  128.53    3.78
  -1   0  17  124.40    3.16
   2   2   7  127.17    3.89
   2   2  -7  201.37    5.15
  -2   2   7  203.06    5.89
  -2   2   7  200.83    5.72
   2  -2   7  190.69    4.47
  -2   2   7  186.26    6.39
  -2   2  -7  120.53    4.71
   2   2  -7  197.38    5.00
   2   2  -7  188.55    5.20
  -2   2   7  201.84    5.86
   2   2   7  133.85    3.82
   2   0 -13 1112.40   21.36
  -2   0 -13 1059.33   22.86
   2   0  13 1067.93   21.70
  -2   0  13 1137.94   21.29
   2   0  13 1065.86   21.72
   2   0 -13 1148.13   22.27
   0  -2  15   81.89    2.96
   0   2  15   73.79    3.39
   0   2  15   78.06    2.82
   0  -2  15   73.84    2.97
   0   2 -15   80.46    2.51
   0   2  15   86.84    2.81
   1   3   6  160.55    4.50
  -1   3   6  156.79    5.04
   1   3  -6  154.90    4.29
  -1   3  -6  158.80    4.12
   1   3  -6  149.36    4.64
  -1   3   6  159.08    3.79
  -1   3   6  141.16    5.08
   1   3  -6  145.93    4.40
   1   3   6  151.88    4.24
   0   3   9  118.16    3.45
   0   3   9  118.57    4.31
   0   3  -9  116.75    3.73
   0   3  -9  116.59    3.63
   0   3  -9  109.97    3.20
   2   1 -12 2261.85   44.38
  -2   1 -12 2302.39   44.35
   2   1  12 2286.96   42.94
  -2   1  12 2331.18   43.61
   2  -1  12 2367.87   44.44
  -2   1  12 2420.41   45.54
  -2   1  12 2216.89   46.04
   2   1 -12 2344.30   45.04
   2   1  12 2388.65   43.05
  -2   1  12 2483.90   45.16
   2   2   8  803.60   17.10
  -2   2  -8  806.66   18.25
   2  -2   8  776.43   15.77
  -2   2   8  787.85   17.78
  -2   2   8  812.88   17.18
   2   2  -8  806.68   16.61
  -2   2   8  826.73   17.19
   2   2  -8  813.69   16.46
   2   2  -8  808.91   16.27
  -2   2   8  812.98   17.37
   0  -1  18 2223.34   42.83
   0   1  18 2176.65   42.66
   0   1  18 2333.09   43.39
   0   1 -18 2337.69   42.51
   0   1  18 2203.46   42.71
   0  -1  18 2148.55   42.80
  -1   3  -7 1793.81   33.64
   1   3   7 1789.09   33.92
   1   3   7 1753.07   33.95
   1   3  -7 1713.42   35.42
   1   3  -7 1832.93   35.67
  -1   3   7 1800.13   36.49
  -1   3   7 1731.54   36.31
   1   3  -7 1791.72   35.69
  -1  -2  14   49.64    2.52
  -1  -2  14   50.13    2.21
   1  -2  14   24.06    1.78
  -1   2  14   26.35    1.42
   1   2 -14   27.48    1.80
   1   2 -14   26.32    1.98
   1   2  14   47.32    2.18
   1   2 -14   28.44    1.79
  -1   2  14   25.88    2.53
   1   2  14   44.01    2.31
   1  -2  14   22.12    1.80
   0   0  19    2.63    1.07
   0   0  19    1.16    1.28
   1   1  17  833.56   15.91
  -1   1  17  908.67   17.93
  -1   1 -17  727.76   14.56
  -1   1  17  861.51   18.63
   1   1 -17  901.04   17.94
   1   1  17  649.23   15.53
   1  -1  17  892.02   17.96
  -1  -1  17  840.51   15.75
  -1  -1  17  886.49   15.89
  -1   1  17  863.19   17.47
   1  -1  17  860.52   17.85
   0   3 -10  266.86    5.94
   0   3  10  261.66    7.18
   0   3  10  268.42    6.31
   0   3  10  271.61    6.38
   0   3 -10  253.43    6.48
   0  -3  10  247.67    6.68
   0  -3  10  272.70    6.49
   0   3 -10  268.52    6.65
  -1   0  18   50.82    2.21
  -1   0  18   48.61    2.22
  -1   0  18   52.58    1.77
   1   0  18   47.74    2.33
   1   0  18   44.62    2.33
   2   0  14  203.92    5.10
   2   0  14  207.10    5.04
  -2   0  14  170.02    4.49
   2   0 -14  182.60    4.61
   2   0 -14  205.83    5.44
  -2   0 -14  215.92    6.26
   2   2   9 3535.99   67.42
   2   2  -9 3462.34   64.79
  -2   2   9 3450.64   65.72
   2   2   9 3637.29   67.44
  -2   2  -9 3505.80   68.66
  -2   2   9 3460.89   65.87
   2   2  -9 3426.79   64.90
   2   2  -9 3454.23   65.11
   2  -2   9 3416.26   64.31
  -2   2   9 3222.16   66.18
  -2   2   9 3543.59   65.70
  -2   1  13 1965.15   38.65
  -2   1  13 1963.38   36.78
   2   1 -13 1964.71   38.17
   2   1 -13 1983.54   37.56
   2  -1  13 1967.17   37.63
  -2   1 -13 2030.19   40.33
  -2  -1  13 2149.24   38.80
  -2   1  13 2046.86   38.22
   2   1  13 2124.10   39.06
   2   1  13 2050.72   39.03
   1   3   8  690.44   13.87
   1   3  -8  677.05   14.17
   1   3  -8  672.24   14.01
  -1   3   8  643.92   13.34
  -1   3   8  674.64   15.01
  -1   3  -8  658.94   13.80
   1   3   8  677.69   13.92
  -1   3   8  658.78   14.89
   1  -3   8  658.36   13.69
   0   2  16  883.85   17.61
   0   2  16  839.54   17.54
   0  -2  16  830.32   17.73
   0   2  16  887.07   18.48
   0   2 -16  912.42   17.27
   0  -2  16  871.35   17.92
   0   3  11  166.19    4.54
   0   3 -11  166.14    4.64
   0  -3  11  171.59    4.97
   0   3 -11  153.45    3.89
   0   3  11  173.23    4.50
   0   3 -11  169.71    4.87
   0   3  11  171.02    5.50
   0  -3  11  170.77    4.70
  -1   2  15 1497.67   30.00
  -1  -2  15 1623.98   31.47
   1   2  15 1617.99   31.28
  -1  -2  15 1586.41   31.26
   1   2  15 1576.04   31.24
   1  -2  15 1595.58   29.46
  -1   2  15 1495.70   30.44
   1   2 -15 1504.85   29.57
  -1   2  15 1467.11   28.76
   1   2 -15 1500.85   29.33
   1  -2  15 1479.55   29.34
   1   2 -15 1501.03   29.48
   3   0   0    0.89    0.62
  -3   0   0    2.40    2.95
   3   0   0    0.20    0.83
  -3   0   0   -0.59    2.01
   1   3  -9 1145.97   23.67
  -1   3   9 1157.55   24.54
  -1   3  -9 1121.66   21.93
   1   3   9 1122.25   22.12
   1   3  -9 1161.08   23.51
   1   3  -9 1177.03   23.69
   1  -3   9 1173.39   23.42
   1   3   9 1138.63   22.24
  -1   3  -9 1149.66   22.12
   1  -3   9 1214.86   23.29
  -1   3   9 1203.57   22.83
   3   0  -1  278.31    6.54
   3   0   1  270.80    6.41
   3   0  -1  283.98    5.73
  -3   0   1  278.40    8.19
  -3   0   1  276.15    7.91
   3   0   1  274.58    5.81
  -3   0  -1  286.96    8.17
  -2   2  10  190.25    6.47
  -2   2  10  184.66    5.62
   2   2  10  194.68    5.28
   2   2 -10  165.69    5.06
  -2   2 -10  214.00    6.66
  -2   2  10  195.24    5.97
   2   2  10  204.64    5.40
  -2   2  10  205.71    5.91
   2  -2  10  186.97    4.60
   2   2 -10  192.33    5.15
   2   2 -10  172.67    4.83
   0   1  19  441.83    9.96
   0  -1  19  465.61   10.19
   0   1  19  464.98   10.65
   0   1  19  464.97   10.01
   0   1 -19  477.56    9.79
  -3   0   2   16.87    3.24
   3   0  -2   14.20    0.81
  -3   0   2   14.03    2.32
  -3   0  -2   12.43    2.22
   3   0   2   13.88    1.15
  -3   0  -2   10.10    2.82
   3   0  -2   14.95    1.34
   3   0   2   14.18    0.98
   3   0   3   12.69    1.03
  -3   0   3   13.71    2.93
  -3   0  -3   15.83    2.67
   3   0   3   16.52    1.25
   3   0  -3   12.88    1.28
  -3   0   3   13.66    2.35
   3   0  -3   11.18    0.72
   1  -1  18 5110.91   99.92
  -1   1  18 5363.69   99.84
  -1   1 -18 5054.31   98.73
  -1  -1  18 5721.85  100.04
   1   1  18 5658.98  100.08
   1   1 -18 5567.43  100.03
  -1  -1  18 5703.12  100.02
   1  -1  18 5232.90   99.86
  -1   1  18 5399.21   99.54
   1   1  18 5205.99   99.97
  -1   1  18 5288.59  100.68
   2   0 -15    1.76    1.24
   2   0 -15    0.30    0.91
  -2   0  15   -0.28    0.76
  -2   0 -15    3.13    2.33
   2   0  15    2.03    1.12
   2   0  15    1.38    1.27
   2   1  14 1426.88   28.02
   2  -1  14 1334.82   26.31
  -2   1  14 1352.51   25.55
  -2   1 -14 1380.70   29.37
  -2   1  14 1287.90   27.93
  -2   1  14 1327.85   27.36
   2   1 -14 1418.69   26.92
   2   1  14 1421.46   28.00
   2  -1  14 1316.25   26.29
  -2   1  14 1429.57   26.95
  -2  -1  14 1450.43   27.76
   2   1 -14 1308.10   26.19
   0   0  20 2498.98   49.00
   0   0  20 2636.72   49.10
   3   0  -4  190.41    5.11
   3   0   4  191.86    4.75
  -3   0   4  187.83    6.68
   3   0  -4  191.54    4.01
   3   0   4  197.91    4.48
  -3   0   4  179.89    6.17
   1   0 -19  366.81    8.44
   1   0  19  366.57    8.30
  -1   0  19  351.00    7.35
  -1   0  19  362.42    8.09
  -1   0  19  366.94    8.08
   0   2  17 1658.84   30.59
   0   2  17 1549.37   30.41
   0   2  17 1539.59   31.28
   0   2 -17 1490.59   29.96
   0  -2  17 1679.27   30.77
   0  -2  17 1498.77   30.72
  -1   3 -10  158.62    4.59
   1   3 -10  174.37    4.78
   1   3  10  157.39    4.62
   1  -3  10  165.58    4.45
   1  -3  10  160.84    4.68
  -1   3 -10  169.41    4.48
   1   3  10  170.02    4.64
  -1   3  10  155.13    5.50
  -1   3  10  174.05    4.12
   1   3 -10  153.51    4.79
   1   3 -10  160.97    4.66
   0  -3  12  328.22    7.39
   0   3 -12  307.85    7.35
   0   3 -12  302.96    7.44
   0   3 -12  284.74    6.25
   0   3  12  297.81    7.11
   0   3  12  308.46    8.07
   0  -3  12  294.19    7.59
   0   3  12  314.14    7.10
   2   2  11 1662.78   31.84
   2   2  11 1595.24   31.80
   2   2 -11 1506.10   30.92
  -2   2  11 1584.70   31.46
  -2   2  11 1526.78   32.17
   2   2 -11 1553.43   30.64
  -2   2  11 1611.34   31.68
   2   2 -11 1561.89   30.82
   2  -2  11 1660.30   30.44
  -2   2  11 1566.48   31.83
  -3   0   5  148.14    5.87
   3   0  -5  123.41    2.78
   3   0   5  119.97    3.33
  -3   0   5  130.08    5.06
  -3   0  -5  141.88    5.36
   3   0   5  125.61    3.51
   3   0  -5  132.55    3.99
  -3  -1   0 1743.95   36.31
  -3   1   0 1661.41   35.94
  -3   1   0 1733.39   35.70
  -3   1   0 1720.97   36.12
   3   1   0 1717.85   34.58
   3  -1   0 1828.44   34.32
  -1   2  16   77.41    3.40
   1  -2  16   72.09    2.82
  -1  -2  16   65.75    2.95
  -1   2  16   71.36    3.67
  -1  -2  16   60.17    2.57
   1   2  16   68.83    2.82
   1   2 -16   74.27    2.78
  -1   2  16   68.41    2.37
   1  -2  16   79.23    3.03
   1   2 -16   71.32    2.92
   1   2 -16   76.82    3.08
   1   2  16   65.99    2.73
   3   1   1  104.55    3.05
  -3   1  -1   87.47    4.12
  -3  -1   1   92.26    4.66
   3   1   1  102.95    3.41
  -3   1  -1   91.42    4.43
  -3   1   1   80.11    4.07
   3  -1   1   89.09    2.79
   3   1  -1   91.96    3.17
  -3   1  -1   93.91    4.73
  -3  -1  -1   77.46    4.37
  -3   1   1   77.92    4.14
  -3   1   1   79.04    4.61
   3  -1  -1  108.96    3.22
  -3   1   2  391.44   10.27
   3   1  -2  403.42    9.21
  -3   1   2  378.28   10.07
   3  -1   2  406.33    8.58
  -3   1  -2  431.68   10.67
   3   1   2  462.09    9.28
  -3   1  -2  417.56   11.06
   3  -1  -2  409.12    9.41
  -3  -1   2  421.76   11.34
  -3   1  -2  421.65   10.98
  -3   1   2  416.98   10.86
  -3  -1  -2  359.81   10.42
   3   1  -2  423.52    8.64
   3   1   2  428.07    9.65
  -3   0  -6  141.64    5.86
  -3   0   6  134.33    5.58
  -3   0   6  151.21    6.28
   3   0   6  154.33    4.33
   3   0  -6  180.08    4.94
   3   0   6  191.68    4.31
   3   0  -6  172.23    3.59
  -3  -1   3  119.27    5.18
   3  -1  -3  128.06    3.82
  -3   1  -3  117.21    5.02
   3   1   3  139.11    3.69
  -3   1   3  129.58    4.87
   3  -1   3  104.86    2.45
  -3   1  -3  119.64    5.08
  -3   1  -3  124.64    4.82
   3   1   3  134.26    3.98
   3  -1   3  123.57    3.14
  -3   1   3  125.47    4.92
  -3  -1  -3  114.30    4.87
   3   1  -3  138.02    3.34
  -3   1   3  125.42    5.32
   3   1  -3  122.10    3.86
   2   1 -15  630.71   13.50
   2  -1  15  578.60   12.87
  -2  -1 -15  603.39   13.82
  -2   1  15  651.41   12.17
  -2   1  15  608.47   13.89
  -2  -1  15  693.21   13.92
   2   1  15  660.47   14.14
   2   1  15  678.57   14.29
  -2  -1  15  671.98   14.16
   2   1 -15  590.83   12.74
   2  -1  15  621.06   12.90
   2   1 -15  581.18   12.87
  -2   1  15  578.04   14.41
  -2   1  15  632.52   13.40
   1  -3  11 1396.68   28.79
   1   3 -11 1499.28   29.31
  -1   3  11 1422.22   30.22
   1   3 -11 1496.54   29.14
   1   3  11 1447.77   28.33
   1   3 -11 1553.05   29.18
   1   3  11 1416.08   28.33
  -1   3 -11 1433.32   28.35
   1   3  11 1442.22   28.74
  -1   3  11 1485.99   28.38
   1  -3  11 1502.71   29.13
  -1   3 -11 1451.92   28.29
  -2   0 -16 1393.38   27.66
  -2   0  16 1290.74   25.78
   2   0 -16 1328.61   26.77
  -2   0  16 1321.72   27.90
   2   0 -16 1316.93   25.89
   2   0  16 1383.31   26.32
   2   0  16 1341.87   26.43
   0   1  20  395.91    9.46
   0   1 -20  418.60    8.73
   0   1  20  390.77    8.92
   0   1  20  378.42    8.86
   0  -1  20  390.33    9.07
   0  -1  20  377.90    9.07
   3  -1  -4  922.36   18.12
  -3   1  -4  880.04   19.67
  -3   1  -4  859.14   19.01
   3   1   4  865.19   17.67
  -3   1  -4  849.11   19.17
  -3   1   4  924.58   19.71
   3   1  -4  868.32   17.02
   3  -1   4  841.53   16.84
  -3  -1  -4  846.18   19.03
   3   1  -4  877.75   17.80
   3  -1   4  854.21   16.40
  -3   1   4  892.98   18.89
  -3   1   4  869.92   18.87
  -3  -1   4  911.93   19.93
   3   1   4  900.64   18.09
   0  -3  13 1063.16   21.63
   0   3  13 1085.52   21.29
   0  -3  13 1110.71   21.90
   0   3 -13 1012.21   21.51
   0   3 -13 1090.96   21.76
   0   3  13 1055.11   22.41
   0   3  13 1058.55   21.31
  -2   2  12  300.43    7.55
   2   2 -12  270.68    5.91
  -2   2  12  303.31    6.71
   2  -2  12  279.19    5.27
   2   2 -12  288.79    5.62
  -2   2  12  326.13    6.77
  -2   2  12  325.89    7.17
   2   2  12  339.15    7.94
   2   2  12  318.98    7.78
   2  -2  12  316.56    5.53
   2   2 -12  304.88    5.86
   1   1 -19  261.05    6.63
  -1   1  19  257.34    6.26
  -1   1  19  258.52    7.31
   1   1  19  271.07    6.60
  -1  -1  19  270.99    6.53
   1   1  19  280.90    6.57
  -1   1  19  255.13    6.22
  -1  -1  19  258.07    6.42
   1  -1  19  253.59    6.66
   1  -1  19  273.97    6.70
  -1   1  19  274.47    6.57
  -2   3   0 1276.66   24.74
   2   3   0 1291.73   23.94
   2   3   0 1303.37   23.89
  -3   0   7 1212.09   25.29
   3   0  -7 1172.74   22.44
   3   0  -7 1137.99   23.91
  -3   0  -7 1233.45   25.67
  -3   0   7 1229.48   25.95
   3   0   7 1253.14   23.20
  -2   3  -1 2444.96   48.32
   2   3   1 2607.96   47.59
  -2   3   1 2576.78   44.13
   2   3  -1 2503.72   43.14
  -2   3  -1 2606.31   48.47
  -2   3  -1 2394.90   46.26
   2   3  -1 2507.51   42.97
   2   3   1 2562.08   47.67
   2   3   2  143.40    4.23
  -2   3  -2  141.05    3.32
  -2   3   2  127.19    4.80
   2   3   2  134.08    4.28
  -2   3  -2  139.73    4.82
   2   3  -2  144.00    4.59
   2   3  -2  137.18    4.09
  -2   3   2  129.63    4.60
   2   3  -2  153.11    4.11
  -3   1   5  432.87   11.05
   3   1  -5  455.25   10.27
   3  -1   5  433.29    9.21
  -3   1   5  449.88   11.26
   3  -1   5  486.19    9.09
   3   1   5  524.59   10.52
  -3   1  -5  510.30   11.93
   3   1   5  494.58   10.52
  -3  -1   5  467.45   12.43
  -3  -1  -5  407.98   11.24
   3  -1  -5  490.72   10.78
  -3   1  -5  473.98   12.24
   3   1  -5  458.65    9.53
   3   1   5  464.00   10.74
  -3   1  -5  458.41   11.59
  -3   1   5  471.11   12.08
   0   0  21   -0.04    1.13
   0   0  21    1.30    1.33
   0  -2  18 1097.54   22.88
   0  -2  18 1165.82   22.96
   0   2  18 1045.19   22.42
   0   2  18 1147.59   23.51
   0   2 -18 1217.36   22.16
   0   2  18 1092.76   22.53
   1   0  20  486.29   10.87
  -1   0  20  513.73   10.71
   1   0  20  500.58   10.85
  -1   0  20  456.37   10.52
  -1   0  20  466.79    9.76
   1   0 -20  526.19   11.14
   2   3   3 1383.05   26.81
   2   3  -3 1326.90   19.53
   2   3  -3 1367.69   19.79
   2   3  -3 1347.06   20.20
  -2   3  -3 1411.82   27.67
  -2   3  -3 1319.39   25.77
  -2   3   3 1334.79   20.91
  -2   3   3 1369.57   20.86
  -2   3  -3 1339.93   27.54
   2   3   3 1382.87   26.98
   1   2  17  591.55   12.59
   1   2 -17  568.09   12.19
  -1   2  17  592.70   12.88
   1   2 -17  584.47   12.45
  -1   2  17  546.76   13.25
   1  -2  17  543.30   12.24
  -1   2  17  539.90   11.62
   1  -2  17  584.06   12.31
   1   2 -17  568.58   12.47
  -1  -2  17  597.50   12.55
  -1   3  12   58.89    2.06
   1   3  12   64.14    3.19
   1   3  12   60.43    2.59
  -1   3 -12   60.09    2.82
   1   3 -12   56.14    2.72
   1  -3  12   49.35    2.38
   1   3 -12   58.46    2.58
   1   3 -12   49.70    1.46
   1  -3  12   57.92    2.63
   1   3 -12   51.51    2.44
   1   3  12   65.30    2.83
  -1   3 -12   62.75    2.72
  -1   3  12   57.55    3.47
   3   0  -8 1578.64   29.63
   3   0   8 1635.65   30.46
   3   0  -8 1639.87   31.32
  -3   0   8 1550.38   32.43
  -3   0   8 1530.71   33.09
  -3   0  -8 1448.43   32.59
   2   3   4    8.44    1.56
  -2   3  -4    7.60    0.89
   2   3   4    5.35    1.34
   2   3  -4    7.52    1.59
  -2   3   4   10.26    2.28
  -2   3  -4   10.23    1.82
   2   3  -4    5.36    1.26
   2   3  -4    7.13    1.89
  -2   3   4    7.87    1.83
  -3   1  -6 2178.33   45.60
   3  -1   6 2245.12   40.75
   3  -1  -6 2299.91   44.06
   3   1   6 2254.03   43.67
   3   1  -6 2322.81   41.17
  -3   1   6 2163.05   41.96
  -3   1   6 2204.36   43.02
  -3   1  -6 2170.87   44.82
   3   1  -6 2176.32   42.00
  -3   1   6 2010.10   42.62
  -3  -1  -6 1900.14   42.79
  -3   1   6 2130.62   43.83
  -3  -1   6 2142.47   45.76
   3  -1   6 2112.29   40.66
   2   1  16  107.62    3.74
   2   1  16  113.75    3.86
  -2   1  16  141.77    5.60
  -2  -1  16  111.40    3.79
  -2  -1  16  113.05    3.51
  -2   1  16  132.35    3.43
   2   1 -16  140.62    4.23
  -2   1  16  146.43    5.01
   2   1 -16  127.32    3.94
  -2   1  16  133.61    4.35
  -2   1 -16  116.67    5.10
   2  -1  16  130.37    4.00
  -2  -1 -16  151.13    5.16
   2  -1  16  141.62    4.17
   2   1 -16  142.14    4.54
   2  -2  13  761.35   14.46
   2   2 -13  761.41   15.02
  -2   2  13  737.36   16.35
   2   2 -13  735.73   14.77
  -2   2  13  762.73   15.62
   2   2  13  669.76   14.81
   2   2 -13  774.08   14.66
   2   2  13  733.52   14.92
  -2   2  13  758.86   15.94
  -2   2  13  769.75   15.49
   2  -2  13  785.36   14.54
   0  -3  14   39.89    2.19
   0   3  14   40.82    2.08
   0  -3  14   38.57    2.51
   0   3  14   36.46    2.11
   0   3 -14   38.94    2.44
   0   3 -14   34.69    2.23
   0   3  14   34.83    2.85
   2   3   5  359.77    8.46
   2   3   5  353.37    8.52
   2   3  -5  345.55    8.48
   2   3  -5  357.89    8.73
  -2   3   5  355.66    9.26
   2   3  -5  362.10    8.34
  -2   3  -5  356.32    8.96
  -2   3   5  346.38    9.23
  -2   3  -5  359.16    7.65
   2   0  17  170.01    4.80
   2   0 -17  161.26    5.11
   2   0 -17  158.29    4.27
  -2   0  17  188.08    6.49
  -2   0 -17  182.44    6.12
   2   0  17  164.66    4.65
  -2   0  17  153.58    4.19
  -3   1   7 3490.04   65.69
  -3   1   7 3289.90   65.28
  -3  -1  -7 3416.01   66.04
  -3   1   7 3474.84   66.63
   3   1  -7 3527.64   63.73
   3  -1   7 3287.11   63.33
  -3   1  -7 3359.08   65.90
   3   1   7 3360.84   63.72
  -3   1  -7 3339.79   64.92
   3   1   7 3393.07   63.76
   3  -1  -7 3354.48   64.14
  -3  -1   7 3484.76   66.17
   3   1  -7 3297.65   64.53
  -3   1   7 3480.27   64.63
  -3   0   9  139.27    5.08
   3   0  -9  111.81    3.81
  -3   0   9  138.75    5.91
   3   0   9  105.19    3.13
  -3   0  -9  153.92    5.47
   0   4   0 2816.40   53.97
   0   4   0 2856.88   54.14
   0   4  -1  578.17   12.35
   0   4  -1  583.58   12.27
   0   4   1  539.61   12.21
   0   4   1  565.76   12.11
   0  -1  21   30.62    2.15
   0   1  21   26.92    1.89
   0   1  21   29.94    2.01
   0   1 -21   29.55    1.72
   0   1  21   29.15    2.32
   0  -1  21   22.59    1.75
  -2   3  -6   37.86    1.66
   2   3  -6   42.14    2.63
  -2  -3  -6   49.10    3.12
   2   3  -6   41.60    2.09
   2   3   6   40.69    2.37
   2   3  -6   46.23    2.40
  -2   3   6   39.31    2.73
  -2   3   6   38.37    3.01
   2   3   6   38.25    2.16
  -2   3  -6   39.22    2.58
  -1   1  20 1053.26   20.62
  -1  -1  20  905.93   18.10
   1   1  20  920.71   18.10
  -1   1  20 1080.56   20.48
   1  -1  20 1010.07   20.80
   1  -1  20  990.74   20.79
   1   1 -20 1056.11   20.89
  -1  -1  20  926.30   18.09
   1   1  20  915.31   18.20
  -1   1  20 1011.95   20.40
  -1   1  20 1005.86   21.52
   0   4  -2  139.34    4.44
   0   4   2  136.35    4.15
   0   4   2  140.16    4.29
   0   4  -2  143.16    4.27
  -1   3  13   56.28    2.06
  -1   3  13   47.20    3.25
   1   3 -13   50.53    2.68
   1   3 -13   54.53    2.58
   1   3 -13   51.96    2.58
   1  -3  13   57.46    2.48
   1  -3  13   48.94    2.67
   1   3  13   30.43    2.16
   1   3  13   28.54    2.52
  -1   3 -13   32.56    2.22
  -1   3 -13   34.55    2.17
   0   4  -3  148.59    4.27
   0   4  -3  136.41    4.40
   0   4   3  151.82    4.27
   0   4   3  136.32    4.31
   0   2  19   67.41    2.82
   0  -2  19   71.94    3.16
   0  -2  19   67.62    2.94
   0   2  19   74.98    3.52
   0   2  19   65.65    2.87
   0   2 -19   73.66    2.49
  -3   1  -8  153.90    5.56
  -3   1  -8  140.97    6.18
   3   1   8  183.50    4.65
  -3  -1  -8  146.60    5.83
   3  -1   8  178.09    4.14
   3   1  -8  180.44    4.30
   3   1   8  161.58    4.64
  -3   1   8  164.89    5.81
   3   1  -8  176.54    5.05
  -3   1   8  154.14    5.01
  -3   1   8  146.92    6.28
  -3   1   8  143.41    5.25
   3  -1  -8  171.55    4.87
   1   0  21    8.58    1.46
  -1   0  21    8.75    1.35
   1   0  21    6.40    1.47
  -1   0  21    8.10    0.79
   1   0 -21   10.14    1.58
  -1   0  21    7.06    1.46
   0   0  22 3311.13   62.82
   0   0  22 3283.15   62.92
   1   2  18  272.47    6.92
  -1  -2  18  280.71    6.89
  -1  -2  18  283.62    7.18
  -1   2  18  274.22    6.61
  -1   2  18  288.81    6.59
   1   2 -18  281.75    7.23
  -1   2  18  290.73    8.13
   1   2 -18  278.53    7.01
  -1   2  18  294.01    7.71
   1   2 -18  288.77    7.32
   1  -2  18  289.98    7.20
   1  -2  18  278.59    7.11
   2   3   7  938.71   18.47
   2   3  -7  932.44   19.25
  -2   3   7  939.98   19.92
   2   3  -7  915.79   19.00
  -2   3   7  910.35   19.96
  -2   3   7  887.26   19.94
   2   3   7  896.35   18.36
  -2  -3  -7  900.05   19.72
   2   3  -7  933.71   18.94
   0   4  -4  948.63   18.75
   0   4   4  932.91   18.55
   0   4  -4  903.80   18.57
  -2   2  14   98.35    2.54
   2   2 -14  123.10    4.04
  -2   2  14  131.89    5.37
   2   2  14  160.42    4.77
  -2   2  14  124.66    4.44
   2  -2  14  109.76    3.45
  -2   2 -14  153.43    5.14
   2  -2  14  124.31    3.80
   2   2 -14  127.09    3.80
  -2   2  14  134.24    4.86
  -2   2  14  149.13    4.84
   2   2 -14  130.00    4.08
   2   2  14  163.87    4.84
  -3   0  10 2791.96   54.76
  -3   0  10 2876.66   53.99
   3   0  10 2895.57   51.95
  -3   0 -10 2803.09   54.32
   3   0  10 2883.54   51.92
   3   0 -10 2869.48   52.80
   0  -3  15 2048.87   40.93
   0   3  15 2147.87   40.59
   0   3  15 2118.65   41.81
   0   3  15 2025.43   40.56
   0   3 -15 2089.70   40.97
   0   3 -15 2128.25   40.31
   0   3 -15 2132.36   41.10
   0  -3  15 2170.34   41.21
   2   1  17  203.31    5.82
   2  -1  17  205.13    5.60
   2  -1  17  214.29    5.66
  -2   1  17  198.90    7.02
  -2   1  17  205.11    4.96
   2   1 -17  211.36    5.51
   2   1 -17  210.03    5.62
  -2   1  17  223.53    5.94
  -2  -1  17  221.27    5.81
  -2   1  17  206.76    6.44
   2   1 -17  221.89    6.02
  -2  -1  17  223.86    5.60
  -2  -1 -17  214.57    6.47
   2   1  17  211.63    5.80
   0   4   5 1208.89   26.32
   0   4  -5 1260.89   25.45
   0   4   5 1250.45   25.23
   0   4   5 1264.39   25.08
   0   4  -5 1261.03   25.29
   2   0 -18  733.05   16.03
   2   0 -18  779.31   15.19
  -2   0  18  683.05   16.98
  -2   0 -18  726.09   16.72
   2   0  18  747.52   15.57
  -2   0  18  776.63   15.12
   2   0  18  677.00   15.38
  -3   1   9  160.04    6.34
   3  -1   9  154.98    3.96
  -3  -1  -9  145.25    5.85
  -3   1   9  140.85    5.07
  -3   1   9  152.43    4.93
  -3   1  -9  147.11    6.01
   3   1   9  170.18    4.57
  -3   1  -9  149.37    5.34
   3  -1  -9  164.75    4.86
   3   1  -9  157.74    4.80
   3   1   9  166.49    4.62
  -3   1   9  172.18    5.79
   3   1  -9  158.73    4.09
  -2   3   8  105.21    4.38
   2   3  -8  103.02    3.86
   2   3   8  109.39    3.69
   2   3  -8  108.76    3.66
  -2   3  -8  111.23    3.29
  -2   3   8  105.56    4.47
   2   3  -8  106.02    3.82
   2   3   8  102.28    3.72
  -2  -3  -8  107.60    4.33
  -2   3   8  102.42    4.62
   2  -3   8  106.12    3.12
   1   3  14  644.34   14.13
  -1   3  14  651.12   14.28
   1   3 -14  644.50   14.32
  -1   3  14  645.15   15.32
  -1   3 -14  673.60   14.28
  -1   3 -14  635.33   14.19
   1  -3  14  645.09   14.13
   1   3 -14  661.29   14.14
   1  -3  14  623.07   13.97
   1   3  14  653.23   14.56
   1   3  14  686.16   14.23
   1   3 -14  668.68   14.27
  -3   2   0   20.92    2.70
   3   2   0   22.19    2.19
  -3   2   0   24.11    2.75
   3   2   0   20.82    1.85
   3  -2   0   19.49    1.46
   3   2   0   20.01    1.66
  -3   2   0   20.14    3.15
  -3  -2   0   23.98    2.87
   0   4  -6   94.14    3.41
   0   4  -6  106.60    3.73
   0   4   6   93.43    4.27
   0   4  -6   96.05    3.67
   0   4   6   98.06    3.50
   0   4   6  110.33    3.51
   3   2  -1  178.00    4.77
  -3  -2  -1  167.88    6.34
   3  -2   1  168.46    4.34
  -3   2   1  178.03    5.37
  -3   2   1  159.26    6.23
  -3   2   1  168.73    6.02
   3   2  -1  183.87    5.25
   3   2   1  144.27    4.29
  -3   2  -1  131.56    5.24
   3   2   1  142.71    4.21
  -3   2   1  159.73    5.79
  -3   2  -1  132.93    5.42
   3  -2  -1  140.82    3.93
  -3  -2   1  128.78    5.74
  -3   2  -1  136.68    5.80
   3   2  -1  175.04    4.85
   3   2   1  151.27    4.75
   3   0  11  183.85    4.89
   3   0  11  209.99    5.04
  -3   0 -11  157.73    6.41
   3   0 -11  187.84    4.07
  -3   0  11  154.38    6.15
  -3   0  11  162.52    6.80
   3   0 -11  195.38    5.63
  -3   2   2  181.07    5.41
  -3  -2  -2  178.73    6.43
  -3   2   2  173.15    6.50
   3   2   2  173.90    4.91
   3   2   2  175.24    5.43
  -3   2  -2  203.28    6.44
  -3   2   2  181.39    6.03
   3   2  -2  170.87    4.76
  -3  -2   2  196.86    6.92
   3   2  -2  150.19    4.40
   3  -2  -2  170.59    4.71
   3   2   2  179.48    5.03
  -3   2   2  178.12    6.10
   3  -2   2  151.65    4.05
  -3   2  -2  190.03    6.46
   3   2  -2  162.50    4.99
  -1   4   0    6.00    1.47
   1   4   0    5.07    1.63
   1   4   0    5.11    1.37
  -1   4   0    5.07    1.96
  -1   4   0    5.12    1.16
  -1   4   1 2261.89   44.73
  -1   4   1 2451.01   46.39
   1   4   1 2520.07   50.60
   1   4  -1 2277.31   45.46
  -1   4   1 2425.97   44.89
   1   4   1 2612.20   50.74
  -1   4  -1 2587.28   50.27
  -1   4  -1 2686.02   51.51
   1   4  -1 2377.08   45.35
  -1   4  -1 2778.70   50.21
  -3   2  -3 2229.88   46.38
  -3   2  -3 2202.89   46.64
   3   2   3 2336.02   45.10
  -3  -2  -3 2366.86   45.69
   3   2   3 2451.82   45.11
   3   2  -3 2308.01   43.43
  -3   2   3 2296.53   44.97
  -3   2   3 2356.03   44.15
   3  -2  -3 2394.15   45.02
   3   2  -3 2295.76   43.27
  -3   2   3 2310.39   45.63
  -3   2   3 2285.62   44.73
   3   2  -3 2347.34   43.92
  -1   1  21  514.49   12.44
   1   1  21  515.33   11.32
   1  -1  21  558.84   12.13
   1   1  21  528.87   11.31
  -1   1  21  535.36   11.66
   1   1 -21  584.69   12.28
  -1  -1  21  541.19   11.35
   1  -1  21  501.76   12.01
  -1   1  21  563.60   11.91
  -1   1  21  551.28   12.79
  -1   1  21  530.36   11.64
  -1  -1  21  520.26   11.18
   0  -1  22  313.98    7.82
   0   1 -22  333.50    7.43
   0   1  22  293.13    7.66
   0   1  22  295.87    7.61
   0   1  22  326.04    8.21
   0  -1  22  311.68    7.88
   2  -2  15  651.03   13.57
  -2   2  15  649.11   14.88
   2   2 -15  667.37   14.01
  -2   2 -15  616.69   13.99
   2   2 -15  642.82   13.81
  -2   2  15  667.67   15.37
   2  -2  15  651.39   13.56
  -2   2  15  702.42   14.68
   2   2  15  620.08   13.78
   2   2 -15  682.54   13.70
  -2   2  15  675.91   14.38
  -1   4  -2  100.79    4.15
  -1   4   2   91.10    4.27
   1   4  -2   95.93    3.57
  -1   4   2   97.58    4.22
  -1   4   2   98.13    3.17
  -1   4   2   93.43    3.02
  -1   4  -2  113.28    3.57
  -1   4  -2  108.24    3.31
   1   4   2   95.01    3.60
   1   4   2   92.58    3.51
   1   4  -2   98.45    3.67
   3  -1  10  363.66    7.90
  -3   1 -10  340.52    9.08
   3   1 -10  361.09    8.89
   3   1 -10  374.60    7.99
   3  -1 -10  356.52    8.66
   3   1  10  343.11    8.23
  -3   1  10  355.89    8.91
  -3   1 -10  333.16    9.88
  -3   1  10  346.66   10.46
  -3   1  10  329.16    9.07
  -3  -1 -10  359.54   10.05
  -3   1  10  387.06    9.79
   2   3   9    9.19    1.42
   2   3  -9   12.71    1.79
  -2   3  -9    7.78    1.15
   2   3   9    8.45    1.53
   2   3  -9   12.15    1.47
  -2   3   9   10.40    2.13
   2   3  -9   10.22    1.70
  -2   3   9    9.03    2.33
   2  -3   9   10.84    1.23
  -2   3   9    9.06    2.06
  -2  -3  -9    7.43    2.11
   0  -2  20  594.98   13.45
   0  -2  20  620.56   13.41
   0   2  20  584.98   13.10
   0   2 -20  638.74   12.71
   0   2  20  647.65   14.19
   0   2  20  592.68   13.13
   0   4  -7 2370.61   46.63
   0   4  -7 2485.61   46.59
   0   4   7 2503.05   46.34
   0   4   7 2334.30   47.55
   0   4   7 2383.08   46.34
   0   4  -7 2377.10   46.42
   0   3 -16   44.09    2.50
   0   3 -16   48.24    2.33
   0   3  16   46.13    2.25
   0   3  16   47.18    2.34
   0  -3  16   53.57    2.79
   0  -3  16   44.41    2.43
   0   3  16   52.74    3.40
   0   3 -16   48.85    2.74
  -3  -2  -4  173.13    6.14
  -3   2   4  170.55    5.64
  -3   2   4  179.51    5.22
   3   2  -4  160.68    4.71
  -3   2  -4  190.26    6.42
  -3   2   4  172.09    6.38
   3   2  -4  164.04    4.31
   3   2  -4  166.76    4.46
  -3   2   4  163.89    5.63
   3   2   4  186.25    5.26
   3   2   4  186.29    5.21
  -3   2  -4  200.48    6.73
   3  -2  -4  192.83    5.18
  -1   4   3  815.09   16.95
   1   4   3  921.48   19.17
   1   4  -3  840.72   17.85
  -1   4  -3  953.06   19.97
  -1   4   3  881.42   18.80
  -1   4   3  881.98   18.96
   1   4  -3  825.10   17.67
   1   4   3  941.20   19.36
  -1   4  -3  927.20   18.78
  -1   4  -3  941.89   18.99
  -1   4   3  884.30   17.22
  -1   2  19  864.76   17.84
   1  -2  19  761.43   17.06
   1   2 -19  854.15   17.48
   1   2 -19  848.23   17.40
  -1   2  19  833.87   18.32
   1   2 -19  849.13   17.13
  -1   2  19  833.49   16.66
   1   2  19  751.26   17.00
   1  -2  19  809.11   17.25
   1   2  19  820.54   17.10
   1   2  19  774.84   17.14
  -1  -2  19  874.72   17.37
  -1   2  19  768.35   16.59
  -1  -2  19  835.42   17.14
   2  -1  18  183.46    5.08
   2   1 -18  174.87    5.35
   2  -1  18  195.04    5.22
  -2   1  18  169.22    5.17
  -2   1  18  162.25    6.23
   2   1 -18  165.19    5.03
   2   1  18  204.59    5.56
  -2   1  18  170.46    5.77
  -2   1  18  183.80    4.40
   2   1  18  183.95    5.41
  -2  -1  18  194.06    5.18
   2   1 -18  175.42    4.91
  -2  -1 -18  170.20    5.77
  -2  -1  18  188.05    5.38
  -1   0  22  950.78   20.56
   1   0  22  990.80   20.14
  -1   0  22 1004.03   19.97
  -1   0  22  986.03   19.96
   1   4  -4  470.35   10.92
   1   4  -4  509.56   10.86
  -1   4   4  455.28   10.05
  -1   4   4  482.44   10.26
   1   4   4  499.51   11.45
  -1   4   4  495.36   11.89
   1   4   4  509.66   11.66
  -1   4  -4  536.29   11.43
  -1   4  -4  544.12   11.29
  -1   4   4  427.53   11.73
  -1   4  -4  510.07   12.19
   3   2   5  691.41    8.63
   3  -2  -5  745.83    8.91
   3   2   5  727.86    8.62
  -3   2  -5  658.70   10.40
  -3   2   5  655.66   11.44
   3   2  -5  661.57    9.49
  -3   2   5  632.78   10.86
  -3   2  -5  656.54   11.00
   3   2  -5  686.71    9.51
   3   2  -5  641.92   10.12
  -3   2   5  649.90   12.32
  -3   2   5  650.37   10.53
   0   0  23    1.14    0.82
   0   0  23   -0.59    1.14
   0   0  23   -1.20    1.40
  -3   0  12  869.66   19.95
   3   0 -12  875.09   18.03
   3   0 -12  785.68   16.19
   3   0  12  933.05   17.32
   3   0  12  881.78   17.25
  -3   0  12  847.83   18.91
  -3   0 -12  853.22   19.49
   1   3 -15 1287.48   25.81
   1   3  15 1285.30   26.10
   1   3  15 1267.36   25.61
   1   3 -15 1290.99   26.03
  -1   3  15 1238.60   27.10
  -1   3  15 1289.88   26.99
  -1   3  15 1254.05   25.18
   1   3 -15 1231.51   26.07
  -1   3  15 1360.54   25.32
   1  -3  15 1329.92   26.06
   1  -3  15 1320.65   25.87
   1   3  15 1235.74   25.62
  -1   3 -15 1246.01   25.68
   0   4  -8 1090.21   22.93
   0   4   8 1126.57   24.11
   0   4   8 1140.66   22.89
   0   4  -8 1164.05   22.95
   0   4  -8 1133.33   23.16
   0   4   8 1169.87   22.88
  -2   0  19  107.59    3.53
  -2   0 -19  133.06    5.15
   2   0  19  121.55    3.96
  -2   0  19  101.54    3.33
   2   0 -19  109.07    3.45
  -2   0  19  118.89    5.33
   2   0 -19  119.27    3.72
   2   0 -19  114.15    4.18
   2   0  19  110.02    3.81
   2   3 -10  615.72   13.62
   2  -3  10  573.62   12.82
  -2   3  10  642.56   14.30
   2  -3  10  627.39   12.71
   2   3 -10  602.66   13.22
  -2   3  10  656.68   14.72
  -2   3 -10  605.22   13.02
   2   3  10  654.49   13.72
  -2   3 -10  615.70   13.25
  -2   3  10  588.05   14.28
   2   3  10  631.57   13.64
   2   3 -10  626.41   13.50
  -2  -3 -10  585.75   13.63
  -1   4  -5  633.90   13.91
  -1   4   5  652.69   13.43
  -1   4   5  645.08   15.17
   1   4  -5  631.05   14.08
  -1   4   5  670.11   15.16
  -1   4   5  648.83   13.26
   1   4   5  608.28   13.47
  -1   4  -5  648.98   13.28
  -1   4  -5  602.91   12.98
   1   4   5  588.26   13.22
   1   4  -5  622.31   13.88
   3  -1  11  330.00    7.47
   3  -1  11  337.96    7.50
   3   1  11  375.03    8.86
   3  -1 -11  381.10    9.35
  -3   1  11  341.09   10.25
  -3   1  11  363.78    9.35
   3   1 -11  323.15    7.40
  -3  -1 -11  367.55    9.82
  -3   1 -11  384.98   10.79
  -3   1 -11  397.63    9.76
  -3   1  11  341.53    8.65
   3   1 -11  321.39    8.30
   3   1  11  391.56    8.96
  -3   1  11  311.34    8.47
  -3   2   6  269.72    7.22
   3   2   6  265.25    5.78
  -3   2  -6  238.94    7.25
   3   2  -6  270.11    6.10
  -3   2   6  270.99    8.27
   3  -2  -6  253.35    5.75
  -3   2   6  279.52    7.67
  -3   2   6  277.88    7.08
   3   2  -6  274.88    6.68
   3   2   6  255.88    5.75
  -3  -2  -6  259.09    7.72
   3   2  -6  265.94    6.23
  -3   2  -6  232.61    6.75
  -2   2 -16  141.94    4.77
  -2   2  16  177.21    6.36
  -2   2  16  183.59    5.68
  -2   2  16  153.72    3.72
  -2   2  16  170.60    5.95
   2   2 -16  170.81    5.11
  -2  -2 -16  179.24    5.41
   2   2 -16  167.79    4.87
  -2   2  16  179.94    5.49
   2   2  16  145.59    4.58
   2  -2  16  160.34    4.88
   2  -2  16  158.60    4.67
   2   2  16  137.45    4.45
   2   2 -16  174.33    5.11
  -1   4  -6 1031.68   20.73
   1   4  -6  998.26   20.85
   1   4   6 1010.24   20.91
  -1   4   6  993.35   20.09
  -1   4   6 1021.88   20.08
   1   4   6 1020.01   21.06
  -1   4   6 1023.70   22.01
  -1   4  -6 1001.26   20.48
   1   4  -6 1032.56   20.97
  -1   4   6 1011.09   22.05
  -1   4  -6 1057.74   21.41
   0   4   9 1340.05   27.58
   0   4   9 1298.98   26.20
   0   4  -9 1285.01   26.37
   0   4  -9 1323.91   26.59
   0   4  -9 1334.33   26.19
   0   4   9 1347.67   26.24
   0   3 -17  677.47   14.51
   0   3 -17  643.20   13.54
   0  -3  17  622.25   14.16
   0  -3  17  693.61   14.64
   0   3  17  655.79   13.92
   0   3  17  625.16   13.82
   0   3  17  641.05   15.11
   0   3 -17  679.61   14.37
  -3   2   7  265.72    6.99
   3  -2  -7  294.89    6.92
   3   2   7  285.32    6.74
  -3   2  -7  298.17    7.97
  -3   2   7  256.23    7.42
   3   2  -7  234.21    6.35
  -3   2   7  247.13    8.07
  -3  -2  -7  243.50    7.46
   3   2  -7  239.76    5.84
  -3   2  -7  286.08    8.31
   3   2   7  288.78    6.73
   3   2  -7  252.67    6.05
  -3   2   7  245.44    6.87
  -3   0  13  122.57    5.91
   3   0 -13  112.39    4.13
   3   0  13  120.63    3.67
   3   0  13  108.56    3.47
  -3   0 -13  120.77    5.30
  -3   0  13  117.94    4.90
  -1   1  22  513.41   12.65
  -1   1 -22  553.70   11.76
  -1  -1  22  657.26   13.36
  -1   1  22  583.26   12.20
   1  -1  22  528.17   12.35
   1   1 -22  582.41   12.56
   1   1  22  624.98   13.27
  -1  -1  22  648.82   13.28
  -1   1  22  550.90   12.09
  -1   1  22  563.52   13.19
   1  -1  22  568.39   12.50
  -1   1  22  550.72   12.03
   1   1  22  591.39   13.26
   2   3 -11   70.07    3.17
  -2  -3 -11   68.80    3.30
  -2   3  11   69.15    3.72
   2  -3  11   74.22    2.62
   2   3 -11   76.30    3.25
  -2   3  11   75.59    4.02
   2   3 -11   74.06    3.02
   2  -3  11   73.97    2.93
  -2   3  11   71.33    3.81
  -2   3 -11   89.49    3.33
   2   3  11   91.13    3.53
   2   3  11  100.13    3.59
  -2   3 -11   89.59    3.15
   0  -2  21 1078.01   22.51
   0  -2  21 1095.08   22.51
   0   2  21 1059.95   22.08
   0   2  21 1051.84   22.08
   0   2  21 1090.34   23.06
   0  -1  23  370.47    9.02
   0  -1  23  372.55    8.99
   0   1  23  338.36    8.61
   0   1 -23  390.10    8.54
   0   1  23  357.44    8.71
  -3  -1 -12  903.44   20.03
  -3   1 -12  852.59   19.22
   3   1 -12  934.88   18.90
   3   1 -12  855.16   17.53
  -3   1 -12  857.95   20.57
   3   1  12  904.44   18.65
  -3   1  12  884.32   18.86
   3  -1 -12  959.87   19.31
   3   1  12  939.94   18.78
   3  -1  12  896.91   17.73
  -3   1  12  891.42   20.68
   3  -1  12  902.30   17.73
  -1   2  20  400.87   10.52
   1   2 -20  417.05    9.74
   1   2  20  383.19    9.32
   1   2 -20  408.49    9.73
   1   2  20  373.96    9.12
   1   2 -20  409.38    9.40
   1  -2  20  388.60    9.50
   1   2  20  361.95    9.02
  -1  -2  20  392.65    9.20
  -1   2  20  417.88    9.06
  -1   2  20  392.76    8.96
  -1  -2  20  382.91    9.35
  -1   2  20  410.66   10.01
  -1   4  -7  108.87    4.08
   1   4   7  109.07    3.94
   1   4  -7  101.65    3.62
  -1   4   7   96.98    3.15
  -1   4   7  104.66    3.10
   1   4  -7   86.44    3.62
  -1   4   7   91.61    4.39
   1   4   7  119.33    3.87
  -1   4  -7  101.66    3.63
   1   4   7  106.99    4.37
  -1   4   7   96.83    4.36
  -1   4  -7  107.28    3.55
   2   1 -19    3.28    1.39
   2   1  19   10.05    1.46
   2   1 -19    3.38    1.37
   2   1 -19    3.67    1.26
   2  -1  19    4.98    1.43
  -2  -1 -19    6.89    2.23
  -2   1  19    5.11    0.92
  -2   1  19    7.27    1.48
   2  -1  19    5.34    1.45
  -2   1  19    4.23    1.92
   2   1  19    9.11    1.64
  -2   1  19    2.62    2.35
  -2  -1  19    9.95    1.43
  -2  -1  19    9.03    1.79
  -1   3 -16  112.85    4.07
   1   3 -16  105.74    3.82
   1  -3  16   96.99    3.82
   1  -3  16  102.44    3.66
   1   3 -16  103.81    3.93
   1   3 -16  105.99    3.67
  -1   3  16   96.00    4.46
  -1   3  16  101.83    4.67
   1   3  16  105.68    3.87
  -1   3  16  102.42    3.26
  -1   3 -16  110.13    3.94
   1   3  16  110.40    3.92
   1   3  16  112.64    4.39
  -1   3  16  106.63    3.19
   3  -2  -8  696.52   13.58
  -3   2  -8  635.57   14.36
   3   2   8  721.57   13.39
   3   2  -8  716.14   15.17
  -3   2   8  683.56   16.72
  -3   2   8  681.04   15.33
  -3   2   8  714.86   16.16
  -3   2   8  706.29   15.59
   3   2  -8  735.24   14.58
  -3   2  -8  652.98   15.19
   3   2  -8  703.71   14.60
   3  -2   8  663.62   13.50
   3   2   8  673.00   13.29
   0   4  10    1.25    1.33
   0   4 -10    1.82    1.27
   0   4 -10    1.42    1.51
   0   4  10    1.34    1.17
   0   4  10    0.58    2.05
   0   4 -10    1.12    1.00
   2   0 -20 3169.29   59.31
   2   0 -20 2921.59   58.14
  -2   0  20 3101.06   58.21
   2   0 -20 2944.32   58.30
  -2   0  20 3204.80   58.33
  -2   0  20 2983.66   60.30
   2   0  20 3076.19   58.77
   2   0  20 3190.49   58.92
   1   0  23  772.44   16.64
  -1   0  23  793.89   16.44
  -1   0  23  745.36   16.37
   1   0 -23  792.62   16.88
   1   0  23  813.36   16.72
  -1   0  23  758.53   17.02
   1   4  -8  596.72   13.17
  -1   4   8  592.42   12.37
  -1   4   8  563.66   14.16
  -1   4   8  599.14   12.46
  -1   4  -8  589.09   13.20
   1   4   8  608.77   13.05
   1   4   8  563.64   13.59
   1   4   8  573.65   13.01
  -1   4  -8  604.59   12.78
  -1   4  -8  588.36   12.87
   1   4  -8  580.75   13.30
   0   0  24 1968.23   38.99
   0   0  24 2010.89   37.48
   0   0  24 1942.97   39.00
   2  -2  17   61.40    2.79
   2   2  17   82.84    3.40
   2   2 -17   67.27    2.99
   2   2  17   89.17    3.47
  -2  -2 -17   74.95    3.45
   2   2 -17   73.28    3.19
   2   2 -17   71.50    3.13
  -2   2  17   69.50    4.17
   2  -2  17   70.99    3.02
  -2   2  17   64.86    1.98
  -2   2  17   79.61    3.71
  -2   2 -17   92.25    3.71
  -2   2  17   79.27    3.95
  -2   2  17   71.14    3.51
   2  -3  12  110.56    3.48
   2   3  12  116.30    3.97
   2   3  12  108.93    3.88
  -2   3  12  118.84    4.62
   2   3 -12  106.23    3.99
   2   3 -12  113.61    4.03
  -2   3  12   95.67    4.48
   2   3 -12  109.84    3.83
  -2   3 -12  107.78    3.79
   2  -3  12  107.91    3.66
  -2   3  12  107.15    4.85
  -2  -3 -12  116.57    4.31
  -3   0  14  649.64   14.90
   3   0  14  674.50   13.33
   3   0  14  637.16   13.23
   3   0 -14  659.46   14.13
  -3   0 -14  656.84   15.47
   3   2  -9   96.97    3.80
  -3   2  -9  114.29    5.28
  -3   2  -9  110.85    4.72
  -3   2   9  105.86    4.19
  -3   2   9   97.88    5.34
   3  -2  -9  102.40    3.79
   3   2   9  104.61    3.68
   3  -2   9   88.33    2.71
  -3   2   9  119.25    4.97
  -3   2   9  110.04    4.39
  -3   2   9   97.31    4.28
   3   2   9  110.21    3.84
   3   2  -9  100.12    3.39
  -3  -2  -9  105.94    4.66
   3   2  -9  102.74    3.58
   3   1 -13  100.06    3.39
   3   1 -13  110.31    3.29
  -3   1  13   86.40    5.09
   3   1  13   82.58    3.22
  -3   1 -13   73.48    4.44
   3  -1  13  112.24    3.38
  -3   1  13   98.30    4.14
   3   1 -13  111.91    4.10
  -3  -1 -13   97.60    4.96
  -3   1  13   88.19    3.90
   3   1  13   86.46    3.23
  -3   1 -13   70.09    3.55
   3  -1 -13   79.78    3.46
   3  -1  13  106.23    3.41
   0  -3  18   19.54    2.08
   0   3  18   22.70    2.74
   0   3 -18   21.55    1.75
   0   3  18   22.09    1.81
   0   3 -18   18.50    1.97
   0   3 -18   21.45    2.08
   0  -3  18   19.53    1.79
   0   3  18   20.44    1.88
   0   4  11  507.90   12.70
   0   4  11  519.08   11.46
   0   4 -11  510.84   11.02
   0   4  11  524.93   11.48
   0   4 -11  523.34   11.88
   0   4 -11  516.27   11.70
  -1   4   9   72.73    2.72
  -1   4  -9   77.88    3.00
  -1   4   9   77.18    2.61
   1   4   9   73.52    3.19
  -1   4  -9   69.06    2.99
   1   4  -9   76.24    3.16
   1   4   9   77.04    3.11
   1   4   9   64.43    3.50
   1   4  -9   75.37    3.29
  -1   4   9   68.42    4.00
  -1   4  -9   73.30    3.15
  -1   4   9   80.44    4.16
   1   3 -17  554.45   12.35
   1   3  17  543.58   12.09
   1   3 -17  523.52   12.40
   1  -3  17  506.62   12.00
   1   3  17  529.29   12.06
  -1  -3  17  573.03   12.42
   1   3 -17  564.06   12.08
  -1   3 -17  548.13   12.23
  -1   3  17  527.52   11.42
  -1   3 -17  547.08   12.34
   1  -3  17  534.02   12.23
  -1   3  17  542.24   13.43
   1   3  17  512.19   12.38
  -1   3  17  554.81   13.23
  -1  -3  17  489.18   12.41
  -1   3  17  559.19   11.47
   1   2  21 1342.76   26.74
  -1   2  21 1279.71   25.99
  -1  -2  21 1331.99   26.97
  -1   2  21 1297.19   27.62
   1   2  21 1377.51   26.84
   1  -2  21 1350.45   26.77
   1   2 -21 1290.87   26.74
   1   2 -21 1295.57   26.42
  -1   2  21 1339.30   26.03
   1  -2  21 1335.19   26.70
  -1   2  21 1374.59   27.18
   1   2  21 1311.86   26.65
  -1  -2  21 1258.83   26.76
   1   2 -21 1302.53   26.69
  -2   1  20   44.34    3.17
   2   1  20   38.87    2.37
   2   1 -20   48.48    2.75
   2  -1  20   46.72    2.48
  -2   1  20   48.42    2.61
  -2   1  20   48.63    1.99
  -2   1  20   45.26    3.76
  -2  -1 -20   43.22    3.30
   2   1 -20   45.68    2.39
   2   1 -20   45.67    2.62
  -2  -1  20   40.03    2.26
   2   1  20   40.51    2.48
   2  -1  20   41.04    2.55
  -2  -1  20   35.17    2.42
   0   2  22  143.22    5.32
   0   2  22  165.93    4.80
   0   2 -22  156.61    4.19
   0   2  22  143.95    4.58
   0  -2  22  151.58    5.02
   0  -2  22  139.76    4.82
  -1   1  23   65.43    2.79
   1   1  23   58.32    2.88
  -1  -1  23   65.68    2.90
  -1  -1  23   56.24    2.87
   1  -1  23   65.24    3.09
   1   1  23   59.29    2.88
   1   1 -23   69.20    3.14
  -1   1  23   67.19    2.85
  -1   1  23   61.48    3.47
  -1   1  23   67.90    3.62
  -1   1  23   62.06    2.78
   1  -1  23   66.86    3.07
   3  -2  10  711.82   14.74
  -3   2  10  740.18   16.83
  -3  -2 -10  711.39   17.09
   3   2 -10  746.59   15.62
  -3   2  10  752.46   16.66
  -3   2 -10  833.38   19.49
   3  -2 -10  845.44   17.88
   3   2  10  839.54   17.56
   3   2  10  869.15   17.61
   3   2 -10  766.77   15.51
  -3   2  10  739.42   16.21
   3   2 -10  740.64   16.17
  -3   2  10  751.49   18.04
  -3   2  10  756.87   17.14
  -2   3  13 1271.99   27.11
  -2   3 -13 1250.02   26.15
   2   3  13 1297.35   26.62
   2   3 -13 1273.90   25.95
   2   3 -13 1328.45   25.91
   2  -3  13 1297.85   25.47
  -2  -3 -13 1248.00   25.88
  -2   3  13 1222.78   26.32
  -2   3 -13 1358.74   26.38
   2   3  13 1373.78   26.74
   2  -3  13 1310.47   25.22
   2   3 -13 1274.82   25.70
   0  -1  24 1719.94   35.07
   0   1  24 1755.74   35.08
   0  -1  24 1764.75   35.21
   0   1  24 1724.24   35.00
   1   4 -10   53.39    2.70
  -1   4  10   47.13    2.17
   1   4 -10   49.81    2.75
  -1   4  10   55.50    2.17
  -1   4 -10   51.48    2.64
   1   4  10   55.53    2.79
   1   4  10   63.85    2.93
   1   4  10   55.81    3.32
  -1   4  10   41.38    3.26
  -1   4 -10   59.85    2.67
  -1   4  10   41.77    3.21
  -1   4 -10   53.90    2.72
  -3   0  15  205.94    6.90
   3   0 -15  192.45    4.63
  -3   0 -15  201.49    7.22
  -3   0  15  206.25    7.84
   3   0  15  222.49    5.64
   3   0 -15  214.54    6.27
   3   0  15  200.11    5.49
   3   1 -14  192.67    5.81
   3   1 -14  181.66    4.81
   3   1 -14  179.40    4.99
   3   1  14  216.24    5.94
  -3   1  14  183.21    5.95
   3  -1 -14  200.66    6.18
  -3   1 -14  213.43    7.54
  -3  -1 -14  188.92    6.81
  -3   1  14  187.20    7.25
   3  -1  14  194.51    5.08
  -3   1 -14  203.50    6.24
   3   1  14  215.98    5.84
   3  -1  14  193.00    5.09
  -3   1  14  176.49    5.64
   0   4  12  334.82    8.14
   0   4 -12  342.27    8.61
   0   4 -12  331.06    7.52
   0   4  12  332.19    9.36
   0   4 -12  359.22    8.52
   0   4  12  346.52    8.18
  -2   0  21  314.31    7.71
   2   0 -21  314.97    8.51
   2   0  21  321.78    8.15
   2   0  21  339.97    8.26
  -2   0  21  317.45    7.62
   2   0 -21  335.72    7.90
  -2   0  21  333.53    9.60
   2   0 -21  322.91    7.72
   2   2  18  333.60    8.48
  -2   2 -18  331.47    8.45
   2   2  18  355.68    8.67
  -2   2  18  396.95    9.22
  -2   2  18  339.87    7.48
   2   2 -18  370.19    9.04
  -2  -2 -18  362.49    9.10
  -2   2  18  361.13   10.17
  -2   2  18  387.25   10.05
   2  -2  18  346.63    8.53
   2   2 -18  362.43    8.87
   2  -2  18  347.33    8.69
   2   2 -18  360.39    8.71
  -2   2  18  370.24    9.44
   1   0  24  245.51    6.83
  -1   0  24  246.63    7.18
   1   0  24  250.35    6.89
  -1   0  24  250.51    6.64
  -1   0  24  256.35    6.71
   1   0 -24  259.94    7.08
   0   3  19 1462.88   31.50
   0   3 -19 1553.47   29.88
   0   3  19 1586.48   30.53
   0  -3  19 1450.62   30.95
   0   3 -19 1577.10   30.97
   0   3  19 1551.86   30.38
   0  -3  19 1570.19   30.88
   0   3 -19 1485.53   30.96
   3   2  11   66.28    3.03
   3   2 -11   49.15    2.61
   3  -2  11   53.90    2.07
  -3  -2 -11   49.26    3.61
  -3   2  11   50.09    3.63
  -3   2  11   48.25    2.96
   3   2  11   75.08    3.11
  -3   2 -11   55.36    3.43
   3   2 -11   55.56    2.87
  -3   2  11   53.76    3.32
  -3   2 -11   62.11    4.16
  -3   2  11   51.59    4.35
   3  -2 -11   71.72    3.16
   3   2 -11   57.01    2.52
  -3   2  11   47.67    3.17
   0   0  25    1.56    1.55
   0   0  25    0.10    1.35
   0   0 -25    0.13    1.21
  -1   3 -18   91.27    3.87
   1   3 -18  106.73    3.73
   1  -3  18  101.33    3.79
   1   3 -18  100.89    3.93
   1   3 -18  100.60    3.93
   1   3  18  100.15    3.70
   1   3  18   96.30    3.71
  -1   3  18  111.25    3.35
   1  -3  18   96.42    3.91
  -1   3  18  101.86    4.76
  -1   3  18  101.80    3.32
  -1  -3  18   89.53    3.99
  -1   3  18  107.84    4.63
  -1  -3  18  107.61    3.94
   1   3  18   92.90    4.01
  -1   3 -18  102.03    3.92
   2   3 -14  446.42   10.52
  -2   3 -14  428.07   10.25
   2   3  14  456.40   10.58
   2   3  14  435.61   10.56
  -2   3 -14  470.96   10.45
   2   3 -14  421.91   10.51
  -2   3  14  441.75   11.77
   2   3 -14  409.43   10.21
  -2   3  14  422.74   11.39
   2  -3  14  456.66   10.16
  -2  -3 -14  464.35   10.64
  -2   3  14  475.68   11.25
   2  -3  14  435.19    9.89
   1   4  11  388.20    9.89
   1   4  11  391.87    9.33
  -1   4 -11  367.65    8.94
  -1   4  11  387.98   10.71
  -1   4  11  401.62    8.90
   1   4 -11  418.91    8.76
   1   4  11  405.57    9.37
  -1   4 -11  374.83    9.28
   1   4 -11  385.14    9.55
  -1   4 -11  385.39    9.12
  -1   4  11  403.40    8.84
  -1   4  11  396.62   10.83
   1   4 -11  375.72    9.69
   0   4  13  445.61    9.88
   0   4 -13  435.49   10.13
   0   4 -13  425.03   10.29
   0   4  13  453.05    9.88
   0   4 -13  398.76    8.79
   0   4  13  414.42   11.09
  -2   4   0    1.57    0.60
  -2   4   0    1.79    2.17
   2   4   0    0.10    1.38
  -2   4   0   -0.14    1.80
   3   1 -15  178.71    4.92
  -3   1  15  180.28    5.97
   3   1 -15  182.47    4.76
   3  -1  15  198.53    5.11
  -3   1  15  186.11    7.25
   3  -1  15  178.77    4.99
   3   1  15  174.04    5.06
   3  -1 -15  167.22    5.40
  -3   1 -15  151.95    6.44
  -3   1 -15  141.01    5.08
   3   1  15  156.42    4.85
  -3  -1 -15  163.59    6.57
  -3   1  15  151.77    5.33
  -2   4  -1   41.32    3.02
  -2   4   1   42.77    1.53
   2   4  -1   41.20    2.55
  -2   4   1   45.85    3.26
  -2   4  -1   43.19    3.28
   2   4   1   38.77    2.46
  -2   4   1   45.30    3.34
  -2   4  -1   33.71    1.47
   2   1 -21  959.51   19.72
  -2  -1  21  950.80   20.12
   2   1 -21  915.38   19.09
   2  -1  21  951.36   19.42
   2   1  21 1003.60   20.35
  -2   1  21  907.42   20.19
  -2  -1  21  960.27   19.91
  -2   1  21  944.24   19.16
   2  -1  21  976.29   19.34
  -2   1  21  898.17   18.33
   2   1  21  964.47   20.28
  -2   1  21  835.79   18.27
  -2   1  21  916.31   20.64
   2   1 -21  921.39   19.00
  -3   0  16  214.87    7.98
   3   0  16  218.76    5.80
  -3   0  16  223.34    7.15
  -3   0 -16  224.17    7.67
   3   0 -16  198.27    4.83
   3   0  16  221.38    5.84
   1   2 -22   38.33    2.45
  -1   2  22   40.08    2.66
  -1   2  22   36.28    2.01
  -1   2  22   38.23    2.16
   1  -2  22   39.00    2.46
   1   2  22   38.78    2.46
  -1  -2  22   37.71    2.47
   1   2  22   40.77    2.49
   1   2  22   41.61    2.70
  -1  -2  22   42.08    2.79
   1   2 -22   39.66    2.58
   1  -2  22   36.56    2.52
   1   2 -22   34.61    2.26
  -1   2  22   38.12    3.02
  -2   4  -2   64.26    2.17
  -2   4   2   46.15    3.43
  -2   4   2   47.07    3.39
  -2   4  -2   68.29    3.89
   2   4   2   60.02    3.01
  -2   4   2   44.33    1.50
   2   4  -2   47.01    2.58
  -2   4  -2   68.49    3.76
   0   2  23  297.20    8.30
   0   2  23  284.05    7.45
   0  -2  23  307.46    8.01
   0   2  23  294.67    7.49
   0   2 -23  296.35    6.94
   3   2 -12   96.54    3.40
   3  -2  12   96.37    3.10
   3   2 -12   95.97    3.62
   3  -2  12   96.51    3.18
  -3   2  12   98.80    4.32
   3   2  12  107.73    3.83
   3   2  12  109.70    3.91
   3  -2 -12  110.03    4.12
  -3   2  12  104.11    4.70
  -3   2  12   99.80    3.91
  -3   2  12   98.98    4.47
  -3   2 -12  107.38    4.65
  -3   2  12   99.76    5.56
  -3  -2 -12  103.94    4.85
   1  -1  24  287.00    7.50
  -1   1  24  271.34    7.62
  -1  -1  24  234.46    6.47
  -1   1  24  275.40    6.90
  -1   1  24  272.76    7.03
  -1   1  24  267.48    6.96
   1   1 -24  287.25    7.45
  -1  -1  24  223.98    6.35
   1   1  24  223.47    6.38
  -2   4  -3  249.73    7.62
  -2   4  -3  253.61    7.83
   2   4   3  267.76    7.03
  -2   4  -3  246.07    5.79
  -2   4   3  245.88    7.61
   2   4  -3  232.31    6.57
  -2   2 -19  239.94    6.61
   2   2  19  247.27    6.77
  -2   2  19  253.65    7.67
  -2   2  19  212.78    5.20
  -2   2  19  240.39    7.05
   2   2 -19  237.41    6.43
   2   2 -19  240.54    6.73
  -2  -2 -19  247.55    6.82
   2  -2  19  243.21    6.53
  -2   2  19  225.32    7.61
   2   2 -19  240.95    6.57
   2  -2  19  228.45    6.38
   3   3   0   14.14    1.84
  -3   3   0   16.26    2.42
  -3   3   0   14.07    2.68
   3  -3   0   12.71    1.30
  -3  -3   0   19.22    3.02
   3   3   0   14.66    1.59
  -3   3   0   15.34    2.84
  -3  -3  -1    7.43    2.68
  -3   3   1    5.58    2.38
   3   3   1   12.11    1.77
  -3   3  -1    9.14    2.15
  -3   3   1    7.09    2.41
  -3   3   1    6.95    2.18
  -3   3  -1   14.28    2.72
  -3   3  -1    8.78    2.66
   3  -3   1    6.63    1.06
   3   3  -1    6.83    1.68
   3   3  -1    8.80    1.43
   3  -3  -1    9.70    1.27
   3   3   1   12.32    1.63
   3   3   2   39.42    2.32
  -3   3   2   43.52    3.10
  -3  -3  -2   45.76    3.70
  -3   3   2   42.27    3.29
  -3   3  -2   43.27    2.96
  -3   3  -2   37.94    3.48
  -3   3   2   42.56    3.43
   3   3   2   41.15    2.48
   3   3  -2   44.20    2.53
   3   3  -2   41.45    2.29
  -3   3  -2   39.69    3.44
   0   1  25    8.16    1.62
   0   1 -25    9.33    1.43
   0  -1  25   11.17    1.90
   0   1  25    8.51    1.70
   1   4  12  133.49    4.45
  -1   4  12  144.04    4.00
  -1   4 -12  126.71    4.39
  -1   4  12  131.35    5.59
   1   4  12  135.15    4.46
  -1   4 -12  128.00    4.24
   1   4  12  127.95    4.91
  -1   4  12  140.42    4.06
   1   4 -12  144.56    4.81
   2   0 -22  481.50   10.76
  -2   0  22  501.97   10.64
   2   0  22  478.44   11.11
  -2   0  22  451.58   12.36
  -2   0  22  450.80   10.55
   2   0 -22  470.14   10.63
  -2   4   4  137.67    5.43
   2   4  -4  124.22    4.42
   2   4   4  156.55    4.89
  -2   4  -4  156.22    5.46
   3   3  -3  224.38    6.01
  -3   3   3  221.91    6.89
   3  -3  -3  199.66    5.61
  -3   3   3  216.14    6.94
   3   3   3  209.99    5.99
  -3   3  -3  220.63    6.48
  -3   3   3  214.54    7.33
  -3   3  -3  205.60    7.16
   3   3  -3  214.05    6.12
  -3  -3  -3  210.37    7.64
  -3   3  -3  207.01    7.27
   3   3   3  218.40    6.05
   2  -3  15 1632.03   30.70
   2   3 -15 1577.17   31.20
   2  -3  15 1555.16   30.81
   2   3 -15 1524.43   31.22
  -2  -3 -15 1541.32   31.03
   2   3 -15 1534.46   30.99
  -2   3  15 1549.95   31.58
   2   3  15 1582.62   31.37
  -2   3 -15 1529.77   31.02
  -2   3  15 1491.98   32.16
  -2   3 -15 1575.09   31.02
  -2   3  15 1524.84   32.54
   0   3  20   43.52    3.25
   0   3  20   40.81    2.38
   0  -3  20   38.90    2.80
   0   3 -20   39.69    2.12
   0   3 -20   38.18    2.75
   0   3  20   42.89    2.41
   0   4  14  667.46   15.63
   0   4  14  669.77   14.18
   0   4  14  646.84   14.14
   0   4 -14  640.72   14.59
  -2   4  -5  101.68    3.12
  -2   4   5  149.99    5.93
   2   4  -5  162.60    5.16
  -2   4  -5  112.01    4.60
  -2   4  -5  106.24    3.32
   2   4   5  108.24    4.09
   3   3  -4   81.08    3.33
  -3   3  -4   95.63    4.02
  -3  -3  -4   96.09    4.89
  -3   3  -4   97.32    4.94
   3   3   4   79.10    3.35
   3   3  -4   89.01    3.51
   3  -3  -4   77.78    3.21
  -3   3   4   88.59    4.73
  -3   3   4   90.86    4.27
  -3   3   4   92.64    4.28
  -3   3  -4   98.06    4.74
   3   3   4   92.26    3.60
  -1   3  19   28.39    1.72
   1   3  19   25.60    2.46
   1   3  19   23.43    2.09
  -1   3 -19   28.86    2.26
   1  -3  19   28.64    2.17
  -1   3  19   32.05    2.81
  -1   3  19   29.66    3.07
   1   3 -19   28.91    2.10
  -1   3 -19   25.44    2.32
   1   3 -19   28.52    2.30
  -1   3  19   27.38    1.81
   1  -3  19   25.95    2.32
  -1  -3  19   28.19    2.53
   1   0  25  131.23    4.66
  -1   0  25  132.83    4.92
   1   0 -25  144.78    4.90
  -1   0  25  139.76    4.57
  -1   0  25  136.91    4.49
   3   1  16  315.88    7.86
  -3   1 -16  289.19    7.88
   3   1 -16  261.21    6.44
   3   1 -16  275.49    6.73
  -3   1 -16  302.80    9.61
   3  -1  16  280.20    6.91
  -3   1  16  288.32    9.38
  -3   1  16  276.02    7.88
  -3  -1 -16  275.81    8.64
   3   1  16  320.78    7.99
   3  -1  16  285.94    6.94
  -3   2  13   84.17    4.17
  -3   2  13   88.31    3.58
  -3   2 -13   98.72    5.27
   3   2 -13   83.99    3.23
   3   2 -13   85.94    3.41
   3   2  13  102.20    3.78
   3   2  13   98.44    3.80
  -3   2 -13   96.93    4.43
   3  -2 -13   99.20    4.03
  -3   2  13   84.47    4.94
   3  -2  13   83.31    3.01
  -3   2  13   87.57    4.39
  -3   2  13   87.87    4.06
  -3  -2 -13   90.16    4.56
   3  -2  13   82.87    2.89
  -3   3   5 1472.15   30.48
   3   3   5 1389.89   27.57
  -3   3  -5 1401.51   27.92
   3   3  -5 1465.64   29.36
   3   3  -5 1509.00   29.39
  -3   3  -5 1389.15   29.04
  -3   3   5 1409.50   30.05
  -3  -3  -5 1441.49   31.20
  -3   3   5 1492.41   31.02
   3   0  17    1.52    1.34
  -3   0  17   -1.81    2.74
  -3   0  17    2.25    2.21
  -3   0 -17   -0.09    2.37
   3   0  17    3.19    1.35
   0   0 -26  289.08    7.45
   0   0  26  279.98    7.55
  -2   4  -6  309.58    8.47
  -2   4  -6  286.13    6.94
   2   4   6  312.71    8.11
  -2   4  -6  306.28    7.16
  -2  -4  -6  318.43    8.79
   2   4   6  318.65    8.05
  -2   4   6  318.51    9.17
  -1   4  13  646.80   13.48
  -1   4  13  639.78   15.63
   1   4  13  643.20   14.85
   1   4  13  626.98   14.11
  -1   4 -13  653.99   14.27
  -1   4 -13  635.61   14.01
  -1   4  13  633.62   13.42
   1   4 -13  669.22   14.62
  -2   1  22  143.31    4.27
   2   1 -22  155.44    4.91
  -2   1  22  159.48    4.33
  -2   1  22  154.62    4.75
  -2   1  22  163.46    5.77
  -2   1  22  138.61    5.92
  -2  -1  22  160.09    5.02
  -2  -1  22  152.34    4.68
   2   1 -22  154.06    4.78
   2  -1  22  141.36    4.93
   3   3   6   17.33    1.93
  -3   3   6   12.28    2.50
  -3   3   6   12.11    2.58
   3   3  -6   16.15    2.00
  -3   3  -6   14.50    2.71
  -3  -3  -6   10.58    2.71
  -3   3   6   11.51    2.31
  -3   3  -6   11.93    2.13
  -4   0   0 1686.39   36.13
   4   0   0 1690.16   33.47
  -4   0   0 1749.33   36.33
  -4   0   1   45.12    4.52
   4   0   1   23.98    1.89
   4   0  -1   25.19    1.98
  -4   0  -1   42.07    3.86
  -4   0   1   43.23    3.80
  -4   0  -1   38.21    4.22
  -2   2  20  643.90   13.35
  -2   2  20  703.78   15.40
  -2  -2 -20  691.62   14.94
   2  -2  20  642.08   14.58
  -2   2  20  613.74   15.76
   2   2 -20  687.26   14.67
   2   2 -20  663.47   14.72
  -2   2 -20  670.46   14.72
   2  -2  20  666.33   14.70
   2   2  20  700.60   15.17
  -2   2  20  693.99   16.26
   1   2 -23  637.05   14.48
   1   2  23  710.21   15.44
   1   2 -23  642.37   14.07
  -1   2  23  656.59   13.81
  -1   2  23  607.54   13.69
  -1  -2  23  718.82   15.84
  -1   2  23  667.97   14.65
   1   2  23  704.85   15.52
   1  -2  23  667.56   14.54
  -1   2  23  605.07   15.11
  -2   4  -7  347.96    8.10
  -2   4  -7  363.64    9.42
   2   4   7  368.54    9.06
   2   4   7  359.61    8.95
  -2   4   7  398.07   11.03
   2   4  -7  414.88    9.90
  -2   4  -7  337.78    7.96
  -4   0  -2  955.15   22.67
  -4   0   2  937.68   22.25
  -4   0   2  964.65   22.84
   4   0  -2  979.62   20.18
  -4   0  -2 1002.41   22.55
   4   0   2  977.33   19.91
   2   3  16   22.76    2.10
  -2   3 -16   20.98    1.96
  -2   3 -16   26.30    2.33
   2  -3  16   17.47    1.79
   2   3 -16   19.88    2.25
  -2   3  16   23.23    2.67
  -2   3  16   18.43    2.76
   2  -3  16   17.27    1.75
   0   2  24 1372.30   27.71
   0   2 -24 1366.69   27.01
   0   2  24 1445.99   27.88
   0   2  24 1386.13   28.62
   0  -2  24 1317.14   28.23
   0   4  15  442.80   10.29
   0   4 -15  427.15   10.69
   4   0  -3  178.23    5.52
  -4   0   3  221.22    8.22
  -4   0   3  197.22    7.46
  -4   0  -3  226.89    7.79
   4   0   3  188.64    5.36
  -4   0  -3  212.15    7.81
   1  -1  25  503.21   12.24
  -1   1  25  535.68   11.91
   1   1 -25  535.14   12.27
  -1   1  25  539.79   11.64
  -1  -1  25  511.69   12.75
  -1   1  25  495.90   12.31
   1   1  25  517.64   12.23
  -1   1  25  542.44   11.95
   3   3   7  789.52   17.22
   3   3  -7  836.81   17.93
  -3   3   7  869.16   19.72
  -3   3  -7  824.62   17.49
  -3  -3  -7  847.59   19.72
  -3   3   7  866.11   18.62
  -3   3  -7  795.58   18.55
  -3   3   7  868.91   19.36
   3   3  -7  852.74   18.10
   3   2  14  579.84   13.16
  -3   2  14  648.16   15.97
  -3   2 -14  580.28   15.41
  -3  -2 -14  608.31   14.80
   3  -2  14  576.12   12.64
   3   2 -14  606.20   13.08
   3  -2  14  582.24   12.74
  -3   2  14  617.57   14.60
  -3   2  14  598.52   14.47
  -3   2 -14  593.19   13.88
   3   2 -14  606.86   13.19
   2   0  23   30.36    2.35
  -2   0  23   29.46    2.10
   2   0 -23   29.07    2.16
   2   0 -23   28.94    2.00
  -2   0  23   31.23    1.96
  -2   0  23   24.23    3.28
  -4   0   4  251.69    8.66
   4   0   4  277.08    6.94
  -4   0  -4  288.97    9.04
  -4   0   4  293.47    9.76
   4   0  -4  273.34    7.25
  -4   0  -4  269.67    9.28
   2   4   8  691.68   15.01
   2   4   8  683.97   15.02
  -2  -4  -8  718.02   16.42
  -2   4  -8  692.59   14.37
  -2   4   8  735.43   17.29
  -2   4  -8  642.53   13.98
   2   4  -8  718.96   15.98
   0   3  21  953.78   20.63
   0   3 -21  991.30   20.02
   0   3  21 1059.02   20.87
   0   3  21  974.47   21.85
   0   3 -21  997.91   21.31
   0  -3  21 1039.39   21.50
  -3  -1 -17  312.98    9.24
  -3   1 -17  277.56    7.55
  -3   1 -17  281.04    9.41
   3   1  17  295.72    7.54
   3  -1  17  301.03    7.32
  -3   1  17  311.36    8.38
   3   1 -17  260.25    6.72
  -3   1  17  290.93    9.69
   3   1 -17  288.94    7.07
  -3   1  17  260.86    7.43
   3  -1  17  291.47    7.29
   0   1  26 3781.36   71.61
   0   1 -26 3702.88   71.19
   0  -1  26 3790.92   71.94
  -1   3  20  153.60    4.51
   1  -3  20  159.90    5.42
  -1   3 -20  165.96    5.52
   1   3 -20  158.10    4.92
   1   3 -20  153.47    5.29
  -1  -3  20  151.77    5.57
   1   3  20  170.78    5.61
  -1   3  20  167.69    4.56
   1   3  20  168.99    5.25
  -1   3  20  154.52    6.10
   1   4  14   84.88    4.15
  -1   4  14  102.02    3.24
  -1   4  14  101.23    3.31
  -1   4 -14   79.97    3.61
  -1   4 -14   83.41    3.58
   1   4  14   85.77    3.60
   1   4 -14   99.19    4.06
  -1   4  14   94.87    4.88
   3   0  18   51.23    2.60
  -3   0  18   52.36    4.39
  -3   0 -18   48.26    4.05
   3   0  18   52.59    2.82
  -3   0  18   50.16    3.59
  -4   0  -5  296.52    8.90
  -4   0   5  270.02    8.81
  -4   0  -5  278.93    9.29
   4   0  -5  251.83    7.04
   4   0   5  252.53    6.63
  -4   0   5  285.97    9.80
  -3   3  -8   56.17    3.13
   3   3   8   64.25    3.11
  -3   3  -8   55.08    3.91
  -3  -3  -8   48.88    3.55
  -3   3   8   50.89    3.07
  -3   3   8   48.68    3.69
   3   3  -8   52.86    2.80
  -3   3   8   53.59    3.73
   4  -1   0   49.77    2.27
  -4  -1   0   51.70    3.98
   4   1   0   53.38    2.11
  -4   1   0   58.98    4.25
  -4   1   0   58.31    3.91
   4   1   0   48.09    2.76
  -4   1   0   55.25    4.36
  -4   1   1  269.23    8.99
  -4   1  -1  255.59    9.02
   4  -1  -1  257.61    6.70
   4  -1   1  230.03    6.11
  -4   1   1  261.36    8.67
  -4  -1  -1  250.46    8.40
   4   1   1  272.39    7.22
  -4   1   1  252.63    8.16
   4   1  -1  252.43    5.87
  -4  -1  -1  263.10    8.87
   4   1   1  280.10    6.36
   4   1  -1  248.25    6.86
   4   1   1  268.03    6.40
  -4   1  -1  272.80    8.53
  -4   1  -1  285.65    9.34
  -4  -1   1  252.03    8.79
   1   0 -26   51.27    2.93
  -1   0  26   43.99    2.59
   1   0  26   42.26    2.78
  -1   0  26   45.01    2.96
  -1   0 -26   44.86    2.20
   4   1   2  166.79    4.48
  -4   1  -2  152.84    6.87
  -4   1  -2  157.80    6.31
  -4  -1  -2  177.59    7.32
  -4   1   2  170.95    7.29
   4   1   2  178.56    4.48
  -4   1  -2  163.56    6.90
  -4  -1  -2  154.18    6.68
  -4   1   2  166.78    6.81
   4   1  -2  188.95    4.48
   4  -1   2  161.58    4.56
   4   1  -2  169.80    5.32
   4  -1  -2  156.62    4.76
   4   1   2  172.61    5.32
  -4  -1   2  147.55    6.57
   2   4   9 1402.44   28.09
  -2   4   9 1455.29   30.49
  -2   4  -9 1478.22   27.50
   2   4   9 1416.27   28.19
  -2  -4  -9 1380.54   29.18
   2   4  -9 1401.14   28.97
  -2   4   9 1498.59   30.19
  -4   0  -6  163.44    6.39
  -4   0   6  139.65    5.98
  -4   0   6  149.94    7.08
   4   0  -6  152.38    4.95
  -4   0  -6  150.13    6.74
  -2   3  17  821.61   18.46
  -2   3 -17  774.91   17.01
   2   3 -17  845.84   18.20
   2   3  17  811.56   17.20
   2  -3  17  811.28   17.64
  -2   3  17  849.96   19.52
  -2   3 -17  774.78   16.88
   0   4  16    5.22    1.41
   0   4  16    3.73    1.48
   0   4 -16    3.56    1.86
   0   4  16    2.81    2.02
   4   1   3  332.53    8.65
   4   1   3  337.64    7.81
   4  -1  -3  321.77    8.28
  -4   1  -3  368.06   10.87
  -4   1  -3  372.29   10.13
  -4   1  -3  370.31   10.58
   4  -1   3  291.90    7.19
   4   1   3  352.82    7.93
  -4  -1  -3  367.98   10.43
  -4   1   3  325.10   10.45
  -4  -1  -3  341.34   10.36
  -4  -1   3  362.73   10.83
  -4   1   3  341.27   10.15
   4   1  -3  321.24    7.08
  -3   2  15  866.90   19.41
   3   2 -15  830.13   17.76
   3   2  15  818.69   17.52
   3   2 -15  839.95   17.93
   3  -2  15  877.45   17.63
   3  -2  15  827.51   17.62
  -3   2 -15  801.98   18.03
  -3   2  15  872.70   20.55
  -3   2  15  878.16   19.31
  -3  -2 -15  878.26   19.69
   0   0  27   -0.05    1.47
   0   0 -27   -0.10    1.31
  -2   2  21   36.85    2.74
   2   2  21   48.59    2.77
  -2   2 -21   44.85    2.49
   2  -2  21   35.62    2.51
  -2   2  21   42.73    1.75
  -2   2  21   35.06    3.52
  -2   2  21   35.49    2.99
   2   2 -21   36.22    2.55
  -2   1  23  446.06   10.59
   2  -1  23  486.09   11.29
   2   1 -23  474.32   11.02
  -2   1  23  459.54   10.28
  -2  -1  23  497.98   11.42
  -2  -1  23  478.53   11.11
   2   1  23  468.38   11.39
   2   1 -23  487.09   10.91
  -2   1  23  457.08   10.33
  -2   1  23  466.27   12.37
   3   3  -9 1049.17   21.90
  -3   3   9 1093.43   23.30
  -3   3  -9 1010.12   22.63
  -3  -3  -9 1036.17   23.12
  -3   3   9 1081.03   23.46
  -3   3  -9 1020.62   21.42
   3   3   9 1029.37   21.41
  -3   3   9 1033.83   21.95
   0   5   0   -0.33    1.41
  -4  -1  -4  323.90    9.86
   4  -1  -4  301.79    7.67
  -4  -1  -4  277.32    9.58
  -4   1   4  334.60   10.52
  -4   1   4  295.17    9.55
  -4   1  -4  310.67    9.40
   4   1   4  300.60    7.11
  -4   1  -4  283.85    9.64
  -4   1  -4  278.15    8.83
   4   1   4  312.81    7.11
  -4  -1   4  272.64    9.49
   0   5  -1    8.98    1.76
   0   5  -1    7.62    1.83
   0   5   1   12.37    1.80
  -1   2  24  260.38    6.75
  -1   2  24  263.82    6.76
   1   2 -24  263.63    7.05
   1   2  24  257.72    7.30
[truncated: 778,805 more chars]
